# Supplementary material for: All About the Base: Electrochemical Isomerization of Terminal Propargyl Compounds toward the Synthesis of Allenes and Phenols
Source: Org Lett. 2026 May 11;28(20):6190–5. doi: 10.1021/acs.orglett.6c01122 (PMC13309000; doi:10.1021/acs.orglett.6c01122)
Supplement: Supplementary file 2 [file ol6c01122_si_002.zip]

Archive with 389 entries (354 files):
- coordinates_xyz/
- coordinates_xyz/def2svp/
- coordinates_xyz/def2svp/1o/
- coordinates_xyz/def2svp/1o/1o_AH.xyz
- coordinates_xyz/def2svp/1o/1o_BH_red.xyz
- coordinates_xyz/def2svp/1o/1o_C.xyz
- coordinates_xyz/def2svp/1o/1o_AH_red.xyz
- coordinates_xyz/def2svp/1o/1o_A_ox.xyz
- coordinates_xyz/def2svp/1o/1o_B.xyz
- coordinates_xyz/def2svp/1o/1o_BH.xyz
- coordinates_xyz/def2svp/1o/1o_C_ox.xyz
- coordinates_xyz/def2svp/1o/1o_B_ox.xyz
- coordinates_xyz/def2svp/1o/1o_BH_ox.xyz
- coordinates_xyz/def2svp/1o/1o_AH_ox.xyz
- coordinates_xyz/def2svp/1o/1o_A.xyz
- coordinates_xyz/def2svp/1n/
- coordinates_xyz/def2svp/1n/1n_AH.xyz
- coordinates_xyz/def2svp/1n/1n_BH_ox.xyz
- coordinates_xyz/def2svp/1n/1n_B_ox.xyz
- coordinates_xyz/def2svp/1n/1n_AH_ox.xyz
- coordinates_xyz/def2svp/1n/1n_C.xyz
- coordinates_xyz/def2svp/1n/1n_C_ox.xyz
- coordinates_xyz/def2svp/1n/1n_A_ox.xyz
- coordinates_xyz/def2svp/1n/1n_AH_red.xyz
- coordinates_xyz/def2svp/1n/1n_BH_red.xyz
- coordinates_xyz/def2svp/1n/1n_A.xyz
- coordinates_xyz/def2svp/1n/1n_B.xyz
- coordinates_xyz/def2svp/1n/1n_BH.xyz
- coordinates_xyz/def2svp/1l/
- coordinates_xyz/def2svp/1l/1l_AH_ox.xyz
- coordinates_xyz/def2svp/1l/1l_BH_ox.xyz
- coordinates_xyz/def2svp/1l/1l_AH.xyz
- coordinates_xyz/def2svp/1l/1l_B_ox.xyz
- coordinates_xyz/def2svp/1l/1l_C.xyz
- coordinates_xyz/def2svp/1l/1l_B.xyz
- coordinates_xyz/def2svp/1l/1l_A_ox.xyz
- coordinates_xyz/def2svp/1l/1l_C_ox.xyz
- coordinates_xyz/def2svp/1l/1l_A.xyz
- coordinates_xyz/def2svp/1l/1l_BH.xyz
- coordinates_xyz/def2svp/1l/1l_AH_red.xyz
- coordinates_xyz/def2svp/1l/1l_BH_red.xyz
- coordinates_xyz/def2svp/1s/
- coordinates_xyz/def2svp/1s/1s_A.xyz
- coordinates_xyz/def2svp/1s/1s_A_ox.xyz
- coordinates_xyz/def2svp/1s/1s_BH_red.xyz
- coordinates_xyz/def2svp/1s/1s_BH_ox.xyz
- coordinates_xyz/def2svp/1s/1s_C.xyz
- coordinates_xyz/def2svp/1s/1s_B.xyz
- coordinates_xyz/def2svp/1s/1s_AH_ox.xyz
- coordinates_xyz/def2svp/1s/1s_BH.xyz
- coordinates_xyz/def2svp/1s/1s_B_ox.xyz
- coordinates_xyz/def2svp/1s/1s_AH_red.xyz
- coordinates_xyz/def2svp/1s/1s_C_ox.xyz
- coordinates_xyz/def2svp/1s/1s_AH.xyz
- coordinates_xyz/def2svp/1g/
- coordinates_xyz/def2svp/1g/1g_A.xyz
- coordinates_xyz/def2svp/1g/1g_BH_ox.xyz
- coordinates_xyz/def2svp/1g/1g_B_ox.xyz
- coordinates_xyz/def2svp/1g/1g_B.xyz
- coordinates_xyz/def2svp/1g/1g_AH.xyz
- coordinates_xyz/def2svp/1g/1g_A_ox.xyz
- coordinates_xyz/def2svp/1g/1g_C_ox.xyz
- coordinates_xyz/def2svp/1g/1g_AH_ox.xyz
- coordinates_xyz/def2svp/1g/1g_BH_red.xyz
- coordinates_xyz/def2svp/1g/1g_AH_red.xyz
- coordinates_xyz/def2svp/1g/1g_BH.xyz
- coordinates_xyz/def2svp/1g/1g_C.xyz
- coordinates_xyz/def2svp/1b/
- coordinates_xyz/def2svp/1b/1b_BH_red.xyz
- coordinates_xyz/def2svp/1b/1b_AH_ox.xyz
- coordinates_xyz/def2svp/1b/1b_B.xyz
- coordinates_xyz/def2svp/1b/1b_AH_red.xyz
- coordinates_xyz/def2svp/1b/1b_A_ox.xyz
- coordinates_xyz/def2svp/1b/1b_BH.xyz
- coordinates_xyz/def2svp/1b/1b_AH.xyz
- coordinates_xyz/def2svp/1b/1b_B_ox.xyz
- coordinates_xyz/def2svp/1b/1b_A.xyz
- coordinates_xyz/def2svp/1b/1b_C.xyz
- coordinates_xyz/def2svp/1b/1b_C_ox.xyz
- coordinates_xyz/def2svp/1b/1b_BH_ox.xyz
- coordinates_xyz/def2svp/1f/
- coordinates_xyz/def2svp/1f/1f_A.xyz
- coordinates_xyz/def2svp/1f/1f_AH_ox.xyz
- coordinates_xyz/def2svp/1f/1f_A_ox.xyz
- coordinates_xyz/def2svp/1f/1f_BH.xyz
- coordinates_xyz/def2svp/1f/1f_C.xyz
- coordinates_xyz/def2svp/1f/1f_B_ox.xyz
- coordinates_xyz/def2svp/1f/1f_C_ox.xyz
- coordinates_xyz/def2svp/1f/1f_AH.xyz
- coordinates_xyz/def2svp/1f/1f_BH_ox.xyz
- coordinates_xyz/def2svp/1f/1f_B.xyz
- coordinates_xyz/def2svp/1f/1f_BH_red.xyz
- coordinates_xyz/def2svp/1f/1f_AH_red.xyz
- coordinates_xyz/def2svp/1d/
- coordinates_xyz/def2svp/1d/1d_A.xyz
- coordinates_xyz/def2svp/1d/1d_AH_ox.xyz
- coordinates_xyz/def2svp/1d/1d_A_ox.xyz
- coordinates_xyz/def2svp/1d/1d_BH_red.xyz
- coordinates_xyz/def2svp/1d/1d_BH.xyz
- coordinates_xyz/def2svp/1d/1d_B_ox.xyz
- coordinates_xyz/def2svp/1d/1d_AH.xyz
- coordinates_xyz/def2svp/1d/1d_AH_red.xyz
- coordinates_xyz/def2svp/1d/1d_C_ox.xyz
- coordinates_xyz/def2svp/1d/1d_C.xyz
- coordinates_xyz/def2svp/1d/1d_B.xyz
- coordinates_xyz/def2svp/1d/1d_BH_ox.xyz
- coordinates_xyz/def2svp/1h/
- coordinates_xyz/def2svp/1h/1h_C_ox.xyz
- coordinates_xyz/def2svp/1h/1h_A.xyz
- coordinates_xyz/def2svp/1h/1h_B_ox.xyz
- coordinates_xyz/def2svp/1h/1h_B.xyz
- coordinates_xyz/def2svp/1h/1h_AH_red.xyz
- coordinates_xyz/def2svp/1h/1h_BH_red.xyz
- coordinates_xyz/def2svp/1h/1h_BH.xyz
- coordinates_xyz/def2svp/1h/1h_BH_ox.xyz
- coordinates_xyz/def2svp/1h/1h_AH.xyz
- coordinates_xyz/def2svp/1h/1h_C.xyz
- coordinates_xyz/def2svp/1h/1h_A_ox.xyz
- coordinates_xyz/def2svp/1h/1h_AH_ox.xyz
- coordinates_xyz/def2svp/1k/
- coordinates_xyz/def2svp/1k/1k_C_ox.xyz
- coordinates_xyz/def2svp/1k/1k_A_ox.xyz
- coordinates_xyz/def2svp/1k/1k_AH.xyz
- coordinates_xyz/def2svp/1k/1k_A.xyz
- coordinates_xyz/def2svp/1k/1k_BH_ox.xyz
- coordinates_xyz/def2svp/1k/1k_BH_red.xyz
- coordinates_xyz/def2svp/1k/1k_C.xyz
- coordinates_xyz/def2svp/1k/1k_BH.xyz
- coordinates_xyz/def2svp/1k/1k_B_ox.xyz
- coordinates_xyz/def2svp/1k/1k_B.xyz
- coordinates_xyz/def2svp/1k/1k_AH_ox.xyz
- coordinates_xyz/def2svp/1k/1k_AH_red.xyz
- coordinates_xyz/def2svp/1t/
- coordinates_xyz/def2svp/1t/2t_prim_2tt/
- coordinates_xyz/def2svp/1t/2t_prim_2tt/2t_prim_2tt_C_ox.xyz
- coordinates_xyz/def2svp/1t/2t_prim_2tt/2t_prim_2tt_C.xyz
- coordinates_xyz/def2svp/1t/2t_prim_2tt/2t_prim_2tt_A.xyz
- coordinates_xyz/def2svp/1t/2t_prim_2tt/2t_prim_2tt_AH_red.xyz
- coordinates_xyz/def2svp/1t/2t_prim_2tt/2t_prim_2tt_AH.xyz
- coordinates_xyz/def2svp/1t/2t_prim_2tt/2t_prim_2tt_A_ox.xyz
- coordinates_xyz/def2svp/1t/2t_prim_2tt/2t_prim_2tt_B.xyz
- coordinates_xyz/def2svp/1t/2t_prim_2tt/2t_prim_2tt_B_ox.xyz
- coordinates_xyz/def2svp/1t/2t_prim_2tt/2t_prim_2tt_AH_ox.xyz
- coordinates_xyz/def2svp/1t/1t_2t/
- coordinates_xyz/def2svp/1t/1t_2t/1t_2t_C_ox.xyz
- coordinates_xyz/def2svp/1t/1t_2t/1t_2t_B_ox.xyz
- coordinates_xyz/def2svp/1t/1t_2t/1t_2t_AH_red.xyz
- coordinates_xyz/def2svp/1t/1t_2t/1t_2t_C.xyz
- coordinates_xyz/def2svp/1t/1t_2t/1t_2t_AH_ox.xyz
- coordinates_xyz/def2svp/1t/1t_2t/1t_2t_A.xyz
- coordinates_xyz/def2svp/1t/1t_2t/1t_2t_BH_ox.xyz
- coordinates_xyz/def2svp/1t/1t_2t/1t_2t_A_ox.xyz
- coordinates_xyz/def2svp/1t/1t_2t/1t_2t_AH.xyz
- coordinates_xyz/def2svp/1t/1t_2t/1t_2t_BH.xyz
- coordinates_xyz/def2svp/1t/1t_2t/1t_2t_B.xyz
- coordinates_xyz/def2svp/1t/1t_2t/1t_2t_BH_red.xyz
- coordinates_xyz/def2svp/1t/1t_2t_prim/
- coordinates_xyz/def2svp/1t/1t_2t_prim/1t_2t_prim_C.xyz
- coordinates_xyz/def2svp/1t/1t_2t_prim/1t_2t_prim_BH_ox.xyz
- coordinates_xyz/def2svp/1t/1t_2t_prim/1t_2t_prim_BH.xyz
- coordinates_xyz/def2svp/1t/1t_2t_prim/1t_2t_prim_BH_red.xyz
- coordinates_xyz/def2svp/1t/1t_2t_prim/1t_2t_prim_B.xyz
- coordinates_xyz/def2svp/1t/1t_2t_prim/1t_2t_prim_AH.xyz
- coordinates_xyz/def2svp/1t/1t_2t_prim/1t_2t_prim_A_ox.xyz
- coordinates_xyz/def2svp/1t/1t_2t_prim/1t_2t_prim_AH_red.xyz
- coordinates_xyz/def2svp/1t/1t_2t_prim/1t_2t_prim_AH_ox.xyz
- coordinates_xyz/def2svp/1t/1t_2t_prim/1t_2t_prim_C_ox.xyz
- coordinates_xyz/def2svp/1t/1t_2t_prim/1t_2t_prim_B_ox.xyz
- coordinates_xyz/def2svp/1t/1t_2t_prim/1t_2t_prim_A.xyz
- coordinates_xyz/def2svp/1t/2t_2tt/
- coordinates_xyz/def2svp/1t/2t_2tt/2t_2tt_BH.xyz
- coordinates_xyz/def2svp/1t/2t_2tt/2t_2tt_B_ox.xyz
- coordinates_xyz/def2svp/1t/2t_2tt/2t_2tt_C_ox.xyz
- coordinates_xyz/def2svp/1t/2t_2tt/2t_2tt_C.xyz
- coordinates_xyz/def2svp/1t/2t_2tt/2t_2tt_AH.xyz
- coordinates_xyz/def2svp/1t/2t_2tt/2t_2tt_A.xyz
- coordinates_xyz/def2svp/1t/2t_2tt/2t_2tt_AH_red.xyz
- coordinates_xyz/def2svp/1t/2t_2tt/2t_2tt_B.xyz
- coordinates_xyz/def2svp/1t/2t_2tt/2t_2tt_BH_ox.xyz
- coordinates_xyz/def2svp/1t/2t_2tt/2t_2tt_AH_ox.xyz
- coordinates_xyz/def2svp/1t/2t_2tt/2t_2tt_A_ox.xyz
- coordinates_xyz/def2svp/1t/2t_2tt/2t_2tt_BH_red.xyz
- coordinates_xyz/def2svp/1r/
- coordinates_xyz/def2svp/1r/1r_BH_ox.xyz
- coordinates_xyz/def2svp/1r/1r_AH_ox.xyz
- coordinates_xyz/def2svp/1r/1r_A_ox.xyz
- coordinates_xyz/def2svp/1r/1r_BH_red.xyz
- coordinates_xyz/def2svp/1r/1r_B_ox.xyz
- coordinates_xyz/def2svp/1r/1r_C_ox.xyz
- coordinates_xyz/def2svp/1r/1r_AH.xyz
- coordinates_xyz/def2svp/1r/1r_BH.xyz
- coordinates_xyz/def2svp/1r/1r_B.xyz
- coordinates_xyz/def2svp/1r/1r_C.xyz
- coordinates_xyz/def2svp/1r/1r_AH_red.xyz
- coordinates_xyz/def2svp/1r/1r_A.xyz
- coordinates_xyz/def2svp/1u/
- coordinates_xyz/def2svp/1u/1u_2u_prim/
- coordinates_xyz/def2svp/1u/1u_2u_prim/1u_2u_prim_AH_red.xyz
- coordinates_xyz/def2svp/1u/1u_2u_prim/1u_2u_prim_BH_red.xyz
- coordinates_xyz/def2svp/1u/1u_2u_prim/1u_2u_prim_BH.xyz
- coordinates_xyz/def2svp/1u/1u_2u_prim/1u_2u_prim_B.xyz
- coordinates_xyz/def2svp/1u/1u_2u_prim/1u_2u_prim_AH_ox.xyz
- coordinates_xyz/def2svp/1u/1u_2u_prim/1u_2u_prim_A_ox.xyz
- coordinates_xyz/def2svp/1u/1u_2u_prim/1u_2u_prim_BH_ox.xyz
- coordinates_xyz/def2svp/1u/1u_2u_prim/1u_2u_prim_C.xyz
- coordinates_xyz/def2svp/1u/1u_2u_prim/1u_2u_prim_A.xyz
- coordinates_xyz/def2svp/1u/1u_2u_prim/1u_2u_prim_B_ox.xyz
- coordinates_xyz/def2svp/1u/1u_2u_prim/1u_2u_prim_C_ox.xyz
- coordinates_xyz/def2svp/1u/1u_2u_prim/1u_2u_prim_AH.xyz
- coordinates_xyz/def2svp/1u/1u_2u/
- coordinates_xyz/def2svp/1u/1u_2u/1u_2u_B.xyz
- coordinates_xyz/def2svp/1u/1u_2u/1u_2u_A_ox.xyz
- coordinates_xyz/def2svp/1u/1u_2u/1u_2u_AH.xyz
- coordinates_xyz/def2svp/1u/1u_2u/1u_2u_BH.xyz
- coordinates_xyz/def2svp/1u/1u_2u/1u_2u_C_ox.xyz
- coordinates_xyz/def2svp/1u/1u_2u/1u_2u_AH_ox.xyz
- coordinates_xyz/def2svp/1u/1u_2u/1u_2u_A.xyz
- coordinates_xyz/def2svp/1u/1u_2u/1u_2u_AH_red.xyz
- coordinates_xyz/def2svp/1u/1u_2u/1u_2u_C.xyz
- coordinates_xyz/def2svp/1u/1u_2u/1u_2u_BH_red.xyz
- coordinates_xyz/def2svp/1u/1u_2u/1u_2u_B_ox.xyz
- coordinates_xyz/def2svp/1u/1u_2u/1u_2u_BH_ox.xyz
- coordinates_xyz/def2svp/1u/2u_2uu/
- coordinates_xyz/def2svp/1u/2u_2uu/2u_2uu_C_ox.xyz
- coordinates_xyz/def2svp/1u/2u_2uu/2u_2uu_A_ox.xyz
- coordinates_xyz/def2svp/1u/2u_2uu/2u_2uu_AH_ox.xyz
- coordinates_xyz/def2svp/1u/2u_2uu/2u_2uu_BH_red.xyz
- coordinates_xyz/def2svp/1u/2u_2uu/2u_2uu_AH_red.xyz
- coordinates_xyz/def2svp/1u/2u_2uu/2u_2uu_A.xyz
- coordinates_xyz/def2svp/1u/2u_2uu/2u_2uu_B_ox.xyz
- coordinates_xyz/def2svp/1u/2u_2uu/2u_2uu_AH.xyz
- coordinates_xyz/def2svp/1u/2u_2uu/2u_2uu_BH_ox.xyz
- coordinates_xyz/def2svp/1u/2u_2uu/2u_2uu_BH.xyz
- coordinates_xyz/def2svp/1u/2u_2uu/2u_2uu_C.xyz
- coordinates_xyz/def2svp/1u/2u_2uu/2u_2uu_B.xyz
- coordinates_xyz/def2svp/1u/2u_prim_2uu/
- coordinates_xyz/def2svp/1u/2u_prim_2uu/2u_prim_2uu_C_ox.xyz
- coordinates_xyz/def2svp/1u/2u_prim_2uu/2u_prim_2uu_BH_ox.xyz
- coordinates_xyz/def2svp/1u/2u_prim_2uu/2u_prim_2uu_A_ox.xyz
- coordinates_xyz/def2svp/1u/2u_prim_2uu/2u_prim_2uu_AH_red.xyz
- coordinates_xyz/def2svp/1u/2u_prim_2uu/2u_prim_2uu_A.xyz
- coordinates_xyz/def2svp/1u/2u_prim_2uu/2u_prim_2uu_B_ox.xyz
- coordinates_xyz/def2svp/1u/2u_prim_2uu/2u_prim_2uu_BH.xyz
- coordinates_xyz/def2svp/1u/2u_prim_2uu/2u_prim_2uu_C.xyz
- coordinates_xyz/def2svp/1u/2u_prim_2uu/2u_prim_2uu_AH_ox.xyz
- coordinates_xyz/def2svp/1u/2u_prim_2uu/2u_prim_2uu_AH.xyz
- coordinates_xyz/def2svp/1u/2u_prim_2uu/2u_prim_2uu_B.xyz
- coordinates_xyz/def2svp/1u/2u_prim_2uu/2u_prim_2uu_BH_red.xyz
- coordinates_xyz/def2svp/1j/
- coordinates_xyz/def2svp/1j/1j_BH_red.xyz
- coordinates_xyz/def2svp/1j/1j_AH.xyz
- coordinates_xyz/def2svp/1j/1j_B_ox.xyz
- coordinates_xyz/def2svp/1j/1j_B.xyz
- coordinates_xyz/def2svp/1j/1j_C.xyz
- coordinates_xyz/def2svp/1j/1j_A.xyz
- coordinates_xyz/def2svp/1j/1j_C_ox.xyz
- coordinates_xyz/def2svp/1j/1j_BH_ox.xyz
- coordinates_xyz/def2svp/1j/1j_AH_ox.xyz
- coordinates_xyz/def2svp/1j/1j_BH.xyz
- coordinates_xyz/def2svp/1j/1j_AH_red.xyz
- coordinates_xyz/def2svp/1j/1j_A_ox.xyz
- coordinates_xyz/def2svp/1m/
- coordinates_xyz/def2svp/1m/1m_A.xyz
- coordinates_xyz/def2svp/1m/1m_A_ox.xyz
- coordinates_xyz/def2svp/1m/1m_C_ox.xyz
- coordinates_xyz/def2svp/1m/1m_AH_red.xyz
- coordinates_xyz/def2svp/1m/1m_BH_red.xyz
- coordinates_xyz/def2svp/1m/1m_B.xyz
- coordinates_xyz/def2svp/1m/1m_AH.xyz
- coordinates_xyz/def2svp/1m/1m_BH_ox.xyz
- coordinates_xyz/def2svp/1m/1m_C.xyz
- coordinates_xyz/def2svp/1m/1m_AH_ox.xyz
- coordinates_xyz/def2svp/1m/1m_B_ox.xyz
- coordinates_xyz/def2svp/1m/1m_BH.xyz
- coordinates_xyz/def2svp/1i/
- coordinates_xyz/def2svp/1i/1i_BH_red.xyz
- coordinates_xyz/def2svp/1i/1i_AH.xyz
- coordinates_xyz/def2svp/1i/1i_A_ox.xyz
- coordinates_xyz/def2svp/1i/1i_C_ox.xyz
- coordinates_xyz/def2svp/1i/1i_B.xyz
- coordinates_xyz/def2svp/1i/1i_B_ox.xyz
- coordinates_xyz/def2svp/1i/1i_AH_ox.xyz
- coordinates_xyz/def2svp/1i/1i_C.xyz
- coordinates_xyz/def2svp/1i/1i_BH_ox.xyz
- coordinates_xyz/def2svp/1i/1i_AH_red.xyz
- coordinates_xyz/def2svp/1i/1i_A.xyz
- coordinates_xyz/def2svp/1i/1i_BH.xyz
- coordinates_xyz/def2svp/S14/
- coordinates_xyz/def2svp/S14/S14_BH.xyz
- coordinates_xyz/def2svp/S14/S14_C_ox.xyz
- coordinates_xyz/def2svp/S14/S14_BH_red.xyz
- coordinates_xyz/def2svp/S14/S14_AH_red.xyz
- coordinates_xyz/def2svp/S14/S14_AH.xyz
- coordinates_xyz/def2svp/S14/S14_BH_ox.xyz
- coordinates_xyz/def2svp/S14/S14_B_ox.xyz
- coordinates_xyz/def2svp/S14/S14_C.xyz
- coordinates_xyz/def2svp/S14/S14_A_ox.xyz
- coordinates_xyz/def2svp/S14/S14_A.xyz
- coordinates_xyz/def2svp/S14/S14_AH_ox.xyz
- coordinates_xyz/def2svp/S14/S14_B.xyz
[truncated: 89 more entries]
