# Supplementary material for: All About the Base: Electrochemical Isomerization of Terminal Propargyl Compounds toward the Synthesis of Allenes and Phenols
Source: Org Lett. 2026 May 11;28(20):6190–5. doi: 10.1021/acs.orglett.6c01122 (PMC13309000; doi:10.1021/acs.orglett.6c01122)
Supplement: Supplementary file 2 [file ol6c01122_si_002.zip › coordinates_xyz/def2svp/1o/1o_AH.xyz]

30
1o_AH
 C                 -1.49029400    2.58632100   -0.23182600
 C                  0.86337500    2.22489700    0.52575300
 H                  0.43443000    1.51589000    1.24897600
 H                  0.99823400    3.17413500    1.06714700
 C                  2.23789900    1.75204800    0.09388000
 H                  2.89282600    1.60458700    0.96417100
 H                  2.71396700    2.47479300   -0.58237000
 O                  2.20440200    0.53621700   -0.68265200
 S                  1.95941600   -0.89358400    0.02089700
 O                  2.45239200   -0.83747300    1.38721600
 O                  2.50871900   -1.84776900   -0.91980000
 C                  0.19591700   -1.04536100    0.03660800
 C                 -0.48909100   -1.01458500    1.24831100
 C                 -0.48277100   -1.16060000   -1.17829100
 C                 -1.88006800   -1.07858600    1.23780400
 H                  0.05857600   -0.93268800    2.18861800
 C                 -1.87099500   -1.21535200   -1.16891600
 H                  0.06543100   -1.19722400   -2.12187300
 C                 -2.59165600   -1.16563000    0.03483800
 H                 -2.42300400   -1.05211600    2.18560900
 H                 -2.40943500   -1.29573300   -2.11635600
 C                 -4.09373700   -1.16571100    0.02464800
 H                 -4.50401600   -1.51210300    0.98339600
 H                 -4.46718600   -0.14259600   -0.14853700
 H                 -4.48980300   -1.79999400   -0.78133400
 C                 -0.09917800    2.42126300   -0.65239000
 H                 -0.04697300    1.55105900   -1.32574400
 H                  0.21026500    3.29415600   -1.25019800
 C                 -2.64011600    2.69591700    0.13334400
 H                 -3.66377700    2.79965200    0.45344900
