# Supplementary material for: All About the Base: Electrochemical Isomerization of Terminal Propargyl Compounds toward the Synthesis of Allenes and Phenols
Source: Org Lett. 2026 May 11;28(20):6190–5. doi: 10.1021/acs.orglett.6c01122 (PMC13309000; doi:10.1021/acs.orglett.6c01122)
Supplement: Supplementary file 2 [file ol6c01122_si_002.zip › coordinates_xyz/def2svp/1o/1o_BH_red.xyz]

30
1o_BH_red
 C                 -2.29618100    2.47732300   -0.75237400
 H                 -3.05356400    3.13285200   -0.30734100
 C                 -1.02224000    2.63254100   -0.48960600
 C                  0.25077300    2.79435700   -0.22342000
 H                  0.83217400    3.46356200   -0.87310100
 H                 -2.64150400    1.68445300   -1.42534000
 C                  0.98523300    2.15122300    0.92473200
 H                  0.34360200    1.39853900    1.40744800
 H                  1.20905000    2.91862200    1.68666200
 C                  2.31883000    1.54057200    0.50797000
 H                  2.81287900    1.08845300    1.38348800
 H                  2.98214200    2.33348800    0.12500400
 O                  2.22297400    0.59586600   -0.53889600
 S                  1.82751200   -1.00811400   -0.17267900
 O                  2.51284900   -1.27349600    1.09841100
 O                  2.30647600   -1.64762500   -1.39705300
 C                  0.16121900   -1.20313700   -0.00179100
 C                 -0.47571200   -1.05095500    1.28650300
 C                 -0.68600100   -1.20667300   -1.17362400
 C                 -1.84738400   -0.96359700    1.37300900
 H                  0.13992500   -1.04172100    2.18883500
 C                 -2.05261100   -1.12430900   -1.03853700
 H                 -0.23156600   -1.31103900   -2.16172700
 C                 -2.69245400   -1.00041400    0.22861900
 H                 -2.30538700   -0.87399100    2.36478400
 H                 -2.67264800   -1.15735900   -1.94178900
 C                 -4.18084000   -0.81589900    0.34162400
 H                 -4.56909900   -1.20764800    1.29618400
 H                 -4.48208000    0.24899200    0.29265300
 H                 -4.71829500   -1.33153300   -0.47121500
