# Supplementary material for: All About the Base: Electrochemical Isomerization of Terminal Propargyl Compounds toward the Synthesis of Allenes and Phenols
Source: Org Lett. 2026 May 11;28(20):6190–5. doi: 10.1021/acs.orglett.6c01122 (PMC13309000; doi:10.1021/acs.orglett.6c01122)
Supplement: Supplementary file 2 [file ol6c01122_si_002.zip › coordinates_xyz/def2svp/1o/1o_C.xyz]

29
1o_C
 C                 -2.55824900    2.63196600   -0.29599400
 H                 -3.12302100    3.46508000    0.16234900
 C                 -1.26910100    2.72351500   -0.26303900
 C                  0.07397700    2.71170900   -0.28247600
 H                  0.60305000    3.18706200   -1.12103300
 C                  0.93649900    2.18017800    0.84095200
 H                  0.39022700    1.41568300    1.41880500
 H                  1.20062300    2.96795300    1.57538800
 C                  2.27784700    1.62800500    0.38968600
 H                  2.87032500    1.26912300    1.24409300
 H                  2.85957200    2.40266400   -0.12943600
 O                  2.19118500    0.56855400   -0.58863700
 S                  1.90252400   -0.94363400   -0.13846600
 O                  2.46572800   -1.16901800    1.18387500
 O                  2.35187500   -1.73962800   -1.26341900
 C                  0.13925500   -1.02319700   -0.04492200
 C                 -0.47768000   -1.27347100    1.17581400
 C                 -0.60488300   -0.82160100   -1.21029700
 C                 -1.87046800   -1.31352500    1.23112800
 H                  0.12287300   -1.42768800    2.07376600
 C                 -1.98956900   -0.86223600   -1.13437700
 H                 -0.10736500   -0.62957800   -2.16290200
 C                 -2.64442800   -1.10020600    0.08617800
 H                 -2.36210600   -1.50351400    2.18834600
 H                 -2.58135500   -0.69324200   -2.03718800
 C                 -4.14388600   -1.06645600    0.15171500
 H                 -4.51908000   -1.43501300    1.11625500
 H                 -4.48562500   -0.02558600    0.02227100
 H                 -4.59469200   -1.66215000   -0.65601500
