# Supplementary material for: All About the Base: Electrochemical Isomerization of Terminal Propargyl Compounds toward the Synthesis of Allenes and Phenols
Source: Org Lett. 2026 May 11;28(20):6190–5. doi: 10.1021/acs.orglett.6c01122 (PMC13309000; doi:10.1021/acs.orglett.6c01122)
Supplement: Supplementary file 2 [file ol6c01122_si_002.zip › coordinates_xyz/def2svp/1o/1o_AH_red.xyz]

30
1o_AH_red
 C                 -1.86677800    2.35694400   -0.34057100
 C                  0.51205500    2.26003500    0.42364400
 H                  0.21111300    1.57752400    1.23281400
 H                  0.47270000    3.28034100    0.83838400
 C                  1.95205200    1.98515800    0.00858200
 H                  2.60071100    1.98588200    0.90041600
 H                  2.30418200    2.78504400   -0.66254700
 O                  2.13921600    0.79165600   -0.72887900
 S                  2.04359300   -0.70704500    0.05511400
 O                  2.60998500   -0.47238100    1.38872700
 O                  2.78697300   -1.51611600   -0.90930800
 C                  0.43758800   -1.22274300    0.16304600
 C                 -0.35767200   -0.91317400    1.32860000
 C                 -0.26522800   -1.59025700   -1.04790800
 C                 -1.73008200   -0.98286900    1.27072100
 H                  0.14597100   -0.65037500    2.26184900
 C                 -1.64204500   -1.64193200   -1.06121000
 H                  0.30740500   -1.84395400   -1.94344900
 C                 -2.43112800   -1.33639000    0.08099700
 H                 -2.30606200   -0.76498400    2.17739000
 H                 -2.14743600   -1.93873200   -1.98747600
 C                 -3.93318100   -1.30479300    0.02139100
 H                 -4.38841400   -1.63571400    0.96984900
 H                 -4.32541100   -0.28795200   -0.17719300
 H                 -4.32183800   -1.95552800   -0.77854800
 C                 -0.47806700    2.12474700   -0.73799300
 H                 -0.40126800    1.11144200   -1.16446700
 H                 -0.21313200    2.82712600   -1.54638800
 C                 -3.01285600    2.54602400    0.00498800
 H                 -4.03334100    2.71283700    0.30750900
