# Supplementary material for: All About the Base: Electrochemical Isomerization of Terminal Propargyl Compounds toward the Synthesis of Allenes and Phenols
Source: Org Lett. 2026 May 11;28(20):6190–5. doi: 10.1021/acs.orglett.6c01122 (PMC13309000; doi:10.1021/acs.orglett.6c01122)
Supplement: Supplementary file 2 [file ol6c01122_si_002.zip › coordinates_xyz/def2svp/1o/1o_A_ox.xyz]

29
1o_A_ox
 C                 -1.47026700    2.26091400   -0.15429700
 C                  1.01277200    2.25939300    0.22727300
 H                  0.75336900    1.73295800    1.15667900
 H                  1.20806800    3.30408400    0.51210000
 C                  2.30365700    1.69667900   -0.33747300
 H                  3.10024000    1.73271100    0.41907500
 H                  2.63368100    2.26169500   -1.21931000
 O                  2.18314900    0.34788700   -0.83538000
 S                  1.90531500   -0.89551300    0.15585000
 O                  2.37406900   -0.55372600    1.48803300
 O                  2.44438600   -2.04159900   -0.54494200
 C                  0.13735000   -0.98965000    0.14805900
 C                 -0.58191100   -0.58577500    1.26543500
 C                 -0.50723100   -1.38171500   -1.03077900
 C                 -1.97559500   -0.53835500    1.18936400
 H                 -0.06671900   -0.29343500    2.18197000
 C                 -1.89278900   -1.33199200   -1.08802200
 H                  0.07129100   -1.70676200   -1.89786800
 C                 -2.65040700   -0.89937600    0.01330700
 H                 -2.54748100   -0.22194100    2.06451200
 H                 -2.40246700   -1.62673200   -2.00851600
 C                 -4.14802900   -0.83938200   -0.07349000
 H                 -4.58676100   -0.38665700    0.82579000
 H                 -4.46320300   -0.25298400   -0.94973300
 H                 -4.56663500   -1.85150600   -0.19153400
 C                 -0.16218500    2.19993300   -0.75740600
 H                 -0.14386400    1.27273200   -1.36315400
 H                 -0.10085000    3.00415100   -1.51609300
 C                 -2.62978900    2.37256000    0.36982700
