# Supplementary material for: All About the Base: Electrochemical Isomerization of Terminal Propargyl Compounds toward the Synthesis of Allenes and Phenols
Source: Org Lett. 2026 May 11;28(20):6190–5. doi: 10.1021/acs.orglett.6c01122 (PMC13309000; doi:10.1021/acs.orglett.6c01122)
Supplement: Supplementary file 2 [file ol6c01122_si_002.zip › coordinates_xyz/def2svp/1o/1o_B.xyz]

29
1o_B
 C                 -2.54014000    2.59466500   -0.43072800
 H                 -3.18879100    3.37684100   -0.01579100
 C                 -1.19850900    2.63398700   -0.28483400
 C                  0.07949000    2.72601200   -0.23590500
 H                 -3.03300400    1.79466100   -0.99796900
 C                  0.99117200    2.19495800    0.83724000
 H                  0.52765700    1.41885900    1.47886000
 H                  1.25954200    3.01838100    1.52569300
 C                  2.32417500    1.67657500    0.32732200
 H                  2.97018600    1.33789100    1.15106700
 H                  2.85143300    2.45601800   -0.23969300
 O                  2.20159300    0.59781700   -0.62931300
 S                  1.92822900   -0.90685900   -0.14955700
 O                  2.50687700   -1.10613700    1.17040000
 O                  2.36781500   -1.72221500   -1.26478400
 C                  0.16506300   -1.00145000   -0.03473900
 C                 -0.43743300   -1.19194100    1.20565200
 C                 -0.59409300   -0.87514600   -1.19879500
 C                 -1.82684200   -1.24241600    1.27908300
 H                  0.17444200   -1.29307500    2.10346000
 C                 -1.97951500   -0.92941500   -1.10591900
 H                 -0.10999800   -0.73210600   -2.16678300
 C                 -2.61764500   -1.10180600    0.13180600
 H                 -2.30594700   -1.38746400    2.25051200
 H                 -2.58080600   -0.82680800   -2.01252300
 C                 -4.11632500   -1.08603800    0.23090100
 H                 -4.47288700   -1.71080800    1.06216900
 H                 -4.46307900   -0.05576200    0.41767200
 H                 -4.58707700   -1.43050900   -0.70068500
