# Supplementary material for: All About the Base: Electrochemical Isomerization of Terminal Propargyl Compounds toward the Synthesis of Allenes and Phenols
Source: Org Lett. 2026 May 11;28(20):6190–5. doi: 10.1021/acs.orglett.6c01122 (PMC13309000; doi:10.1021/acs.orglett.6c01122)
Supplement: Supplementary file 2 [file ol6c01122_si_002.zip › coordinates_xyz/def2svp/1o/1o_BH.xyz]

30
1o_BH
 C                 -2.06972200    2.62591300   -0.51172800
 H                 -2.72753100    3.34702900   -0.01324500
 C                 -0.76822200    2.69786300   -0.38775200
 C                  0.53333700    2.78710900   -0.26232300
 H                  1.08342100    3.39594800   -0.99294400
 H                 -2.53929700    1.84711300   -1.12239300
 C                  1.34451300    2.14130400    0.83075000
 H                  0.70870500    1.49821100    1.45681600
 H                  1.74910100    2.92517300    1.49398500
 C                  2.54596200    1.37226200    0.31077900
 H                  3.11689900    0.93177800    1.14006500
 H                  3.21575000    2.03156300   -0.25832100
 O                  2.19838800    0.33862700   -0.62907800
 S                  1.75477400   -1.12497000   -0.12346900
 O                  2.31464400   -1.35665600    1.19828600
 O                  2.09310000   -2.00082300   -1.22627000
 C                 -0.00638600   -1.01389100   -0.00249800
 C                 -0.60958000   -0.95026000    1.25113400
 C                 -0.76430100   -1.00693800   -1.17476400
 C                 -1.99726600   -0.86469700    1.32702800
 H                 -0.00166300   -0.97116200    2.15712600
 C                 -2.14797800   -0.92507100   -1.07792300
 H                 -0.27989600   -1.07198600   -2.15080000
 C                 -2.78574700   -0.84624600    0.16986900
 H                 -2.47629900   -0.81424300    2.30778700
 H                 -2.74849400   -0.92001200   -1.99089100
 C                 -4.27824400   -0.70117600    0.25644900
 H                 -4.66572000   -1.08062000    1.21229300
 H                 -4.55676900    0.36354200    0.18426000
 H                 -4.78184300   -1.22903800   -0.56588600
