# Supplementary material for: All About the Base: Electrochemical Isomerization of Terminal Propargyl Compounds toward the Synthesis of Allenes and Phenols
Source: Org Lett. 2026 May 11;28(20):6190–5. doi: 10.1021/acs.orglett.6c01122 (PMC13309000; doi:10.1021/acs.orglett.6c01122)
Supplement: Supplementary file 2 [file ol6c01122_si_002.zip › coordinates_xyz/def2svp/1o/1o_C_ox.xyz]

29
1o_C_ox
 C                 -2.19452900    2.61855500   -0.09610600
 H                 -3.26133800    2.62533900    0.05543100
 C                 -0.97785500    2.62030400   -0.27221300
 C                  0.38990200    2.61004100   -0.46000800
 H                  0.78652600    2.96883000   -1.41667000
 C                  1.35808300    2.19131700    0.60218500
 H                  0.85104000    1.59887900    1.37892900
 H                  1.75668300    3.08695200    1.11585400
 C                  2.56681800    1.44989300    0.05772200
 H                  3.24076300    1.15283800    0.87328300
 H                  3.12704900    2.08057000   -0.64554400
 O                  2.22471000    0.29096200   -0.72456700
 S                  1.76727000   -1.08072600   -0.01297700
 O                  2.28289300   -1.10197300    1.34634900
 O                  2.14249500   -2.11508600   -0.95493800
 C                  0.00255000   -0.95906900    0.02563800
 C                 -0.65506600   -0.86748700    1.24821500
 C                 -0.70326000   -0.98602500   -1.18038700
 C                 -2.04676300   -0.79193400    1.26064500
 H                 -0.08700700   -0.85460000    2.17983900
 C                 -2.08831100   -0.90449300   -1.14714800
 H                 -0.17676700   -1.06755200   -2.13329900
 C                 -2.78218600   -0.80560200    0.07054800
 H                 -2.56877500   -0.71692700    2.21750100
 H                 -2.64830900   -0.91606300   -2.08558200
 C                 -4.28149900   -0.70898200    0.07825300
 H                 -4.67239900   -0.57318900    1.09579700
 H                 -4.61967500    0.13631400   -0.54085100
 H                 -4.73220500   -1.62011000   -0.34588000
