# Supplementary material for: All About the Base: Electrochemical Isomerization of Terminal Propargyl Compounds toward the Synthesis of Allenes and Phenols
Source: Org Lett. 2026 May 11;28(20):6190–5. doi: 10.1021/acs.orglett.6c01122 (PMC13309000; doi:10.1021/acs.orglett.6c01122)
Supplement: Supplementary file 2 [file ol6c01122_si_002.zip › coordinates_xyz/def2svp/1o/1o_B_ox.xyz]

29
1o_B_ox
 C                 -2.23971900    2.64493500   -0.94838100
 H                 -3.12824900    2.96397900   -0.39591800
 C                 -1.02959100    2.50092300   -0.31131300
 C                  0.05191300    2.35906600    0.26051100
 H                 -2.33480500    2.44011100   -2.01866700
 C                  1.30662800    2.10314700    0.96089800
 H                  1.12495000    1.37964500    1.77339300
 H                  1.65806700    3.02403100    1.45621700
 C                  2.44610100    1.61839300    0.07003800
 H                  3.31579300    1.36155400    0.69099800
 H                  2.74073900    2.39925200   -0.64250600
 O                  2.10608800    0.50548500   -0.76912000
 S                  1.84450900   -0.96340300   -0.14993700
 O                  2.46410100   -1.03630800    1.16326200
 O                  2.24275100   -1.87531600   -1.20182400
 C                  0.08451600   -1.00193800    0.01140500
 C                 -0.49688200   -0.93650300    1.27367300
 C                 -0.69379700   -1.05346000   -1.14746600
 C                 -1.88630600   -0.89958000    1.37348300
 H                  0.12695600   -0.90868400    2.16878700
 C                 -2.07597400   -1.01200800   -1.02743500
 H                 -0.22445800   -1.11611900   -2.13106000
 C                 -2.69435500   -0.92462300    0.23109800
 H                 -2.34917100   -0.84481900    2.36164800
 H                 -2.69290800   -1.04285800   -1.92895300
 C                 -4.19031700   -0.83164400    0.33272400
 H                 -4.53617300   -0.98203100    1.36453100
 H                 -4.53033500    0.16337100    0.00182500
 H                 -4.67936500   -1.57412200   -0.31524600
