# Supplementary material for: All About the Base: Electrochemical Isomerization of Terminal Propargyl Compounds toward the Synthesis of Allenes and Phenols
Source: Org Lett. 2026 May 11;28(20):6190–5. doi: 10.1021/acs.orglett.6c01122 (PMC13309000; doi:10.1021/acs.orglett.6c01122)
Supplement: Supplementary file 2 [file ol6c01122_si_002.zip › coordinates_xyz/def2svp/1o/1o_BH_ox.xyz]

30
1o_BH_ox
 C                 -2.22002600    2.29733600   -0.23012100
 H                 -2.75310100    2.64084400    0.66795600
 C                 -0.92159800    2.43527500   -0.33000900
 C                  0.39276000    2.59433200   -0.43720500
 H                  0.75068600    3.08660100   -1.35690100
 H                 -2.79946300    1.86332400   -1.05738800
 C                  1.39664900    2.19313600    0.58959900
 H                  0.92649700    1.63499400    1.40897100
 H                  1.79653300    3.12955600    1.01875300
 C                  2.58504500    1.45283000   -0.01643500
 H                  3.28853100    1.18690500    0.78441000
 H                  3.10249300    2.08510300   -0.74927400
 O                  2.21056400    0.28686600   -0.75404300
 S                  1.78513600   -1.08030900    0.00758800
 O                  2.31392200   -1.03932900    1.35981700
 O                  2.16810800   -2.13283700   -0.90747900
 C                  0.02068000   -0.96535400    0.05175800
 C                 -0.62625200   -0.75045300    1.26636500
 C                 -0.69237100   -1.10038600   -1.14184700
 C                 -2.01417900   -0.65122700    1.27835500
 H                 -0.05283800   -0.65749400    2.19015400
 C                 -2.07756300   -1.00464400   -1.10850900
 H                 -0.17284500   -1.27949100   -2.08515400
 C                 -2.76059700   -0.77569100    0.09650800
 H                 -2.52953000   -0.47491600    2.22550900
 H                 -2.64359100   -1.10267600   -2.03776600
 C                 -4.25914100   -0.68163200    0.12588600
 H                 -4.59787800    0.05269000    0.87071800
 H                 -4.66363300   -0.40395400   -0.85728300
 H                 -4.69523200   -1.65527200    0.40347300
