# Supplementary material for: All About the Base: Electrochemical Isomerization of Terminal Propargyl Compounds toward the Synthesis of Allenes and Phenols
Source: Org Lett. 2026 May 11;28(20):6190–5. doi: 10.1021/acs.orglett.6c01122 (PMC13309000; doi:10.1021/acs.orglett.6c01122)
Supplement: Supplementary file 2 [file ol6c01122_si_002.zip › coordinates_xyz/def2svp/1o/1o_AH_ox.xyz]

30
1o_AH_ox
 C                 -5.09349900   -0.35409400    0.09500400
 C                 -2.82637400   -1.30815000   -0.39808600
 H                 -2.41382200   -2.21925200   -0.85200100
 H                 -2.58382600   -1.31641400    0.67336400
 C                 -2.20634500   -0.08390900   -1.05579200
 H                 -2.62650800    0.84809900   -0.64137900
 H                 -2.38775900   -0.07898000   -2.13909700
 O                 -0.78112300   -0.09948700   -0.89683900
 S                 -0.17766600    0.78349200    0.32234100
 O                 -0.74014800    0.29209000    1.57042100
 O                 -0.34162000    2.18884200   -0.00758300
 C                  1.51083700    0.30952300    0.17610600
 C                  1.96598300   -0.80663000    0.87981500
 C                  2.35778500    1.05140400   -0.64494800
 C                  3.29770200   -1.18032900    0.74965900
 H                  1.28777200   -1.37065700    1.52259700
 C                  3.68838600    0.65971100   -0.76113800
 H                  1.98466300    1.92475600   -1.18282800
 C                  4.17835100   -0.45628500   -0.06957600
 H                  3.66485100   -2.05216400    1.29676900
 H                  4.36059500    1.23497600   -1.40215000
 C                  5.61981400   -0.86572600   -0.17846300
 H                  5.71060000   -1.94980800   -0.34246100
 H                  6.12748700   -0.34165900   -0.99960700
 H                  6.15510000   -0.63271700    0.75617100
 C                 -4.33839700   -1.33427300   -0.58800900
 H                 -4.78320000   -2.29756800   -0.22740500
 H                 -4.66793000   -1.33317800   -1.64938500
 C                 -5.77324000    0.49543200    0.70713400
 H                 -6.36824700    1.23707700    1.23173100
