# Supplementary material for: All About the Base: Electrochemical Isomerization of Terminal Propargyl Compounds toward the Synthesis of Allenes and Phenols
Source: Org Lett. 2026 May 11;28(20):6190–5. doi: 10.1021/acs.orglett.6c01122 (PMC13309000; doi:10.1021/acs.orglett.6c01122)
Supplement: Supplementary file 2 [file ol6c01122_si_002.zip › coordinates_xyz/def2svp/1o/1o_A.xyz]

29
1o_A
 C                 -1.67726000    2.64134700   -0.22413200
 C                  0.58573700    2.15016800    0.76311100
 H                  0.08898700    1.31672600    1.28130900
 H                  0.60967300    2.98595500    1.48119000
 C                  2.02657900    1.78546100    0.45771800
 H                  2.56709900    1.49048300    1.36890600
 H                  2.56045600    2.62782500   -0.00328900
 O                  2.15349000    0.73025000   -0.52239600
 S                  1.99818200   -0.81595500   -0.10559100
 O                  2.55061300   -1.00775000    1.22566500
 O                  2.54776500   -1.53711900   -1.23543500
 C                  0.24625300   -1.05359400   -0.05088000
 C                 -0.37640300   -1.31801600    1.16559100
 C                 -0.49097900   -0.90549800   -1.22753000
 C                 -1.76565600   -1.40837700    1.20518800
 H                  0.21743500   -1.43233700    2.07382200
 C                 -1.87585600   -0.98839700   -1.16622900
 H                  0.01001200   -0.71134200   -2.17815100
 C                 -2.53563200   -1.22551800    0.05032700
 H                 -2.26113100   -1.60734100    2.15852300
 H                 -2.46124500   -0.85420400   -2.07900500
 C                 -4.03573700   -1.22410100    0.11183500
 H                 -4.40641600   -1.73055100    1.01376000
 H                 -4.39475900   -0.18110400    0.13602600
 H                 -4.47660400   -1.70368300   -0.77407500
 C                 -0.22814500    2.54338700   -0.47753800
 H                 -0.04544100    1.79543400   -1.26821500
 H                  0.16666200    3.49588400   -0.87545400
 C                 -2.89966500    2.68321800   -0.00555300
