# Supplementary material for: All About the Base: Electrochemical Isomerization of Terminal Propargyl Compounds toward the Synthesis of Allenes and Phenols
Source: Org Lett. 2026 May 11;28(20):6190–5. doi: 10.1021/acs.orglett.6c01122 (PMC13309000; doi:10.1021/acs.orglett.6c01122)
Supplement: Supplementary file 2 [file ol6c01122_si_002.zip › coordinates_xyz/def2svp/1n/1n_AH.xyz]

27
1n_AH
 C                 -3.68869100   -1.26394600    0.54185500
 C                 -2.34404800   -0.96448400    0.30308300
 C                 -1.95582700    0.31143700   -0.12113200
 C                 -2.95697200    1.28013000   -0.29886200
 C                 -4.29720800    0.98598500   -0.06206300
 C                 -4.67043800   -0.29252300    0.36111800
 H                 -3.96630100   -2.26819700    0.87225300
 H                 -1.59569600   -1.74534800    0.45288400
 H                 -2.67403900    2.28396200   -0.62978200
 H                 -5.05673500    1.75834500   -0.20792900
 H                 -5.72117900   -0.52705800    0.54793900
 C                 -0.51522200    0.68999000   -0.39464600
 H                 -0.44842800    1.05895700   -1.43292600
 H                 -0.26146600    1.55749400    0.23909700
 C                  0.52253400   -0.40479600   -0.18408500
 H                  0.30501300   -1.27198800   -0.82915400
 H                  0.49624100   -0.76525400    0.85741200
 C                  1.92472700    0.08352900   -0.48835700
 H                  1.99369000    0.43511300   -1.53736200
 H                  2.17559000    0.94731500    0.15852900
 O                  2.83035300   -0.97435200   -0.27436400
 C                  4.16056300   -0.66366400   -0.56893900
 H                  4.72616500   -1.60771700   -0.55413200
 H                  4.25989300   -0.23924600   -1.58715000
 C                  4.77689900    0.27212700    0.39141100
 C                  5.27674900    1.04183000    1.18087300
 H                  5.72602300    1.72475600    1.88370300
