# Supplementary material for: All About the Base: Electrochemical Isomerization of Terminal Propargyl Compounds toward the Synthesis of Allenes and Phenols
Source: Org Lett. 2026 May 11;28(20):6190–5. doi: 10.1021/acs.orglett.6c01122 (PMC13309000; doi:10.1021/acs.orglett.6c01122)
Supplement: Supplementary file 2 [file ol6c01122_si_002.zip › coordinates_xyz/def2svp/1n/1n_BH_ox.xyz]

27
1n_BH_ox
 C                 -3.23336200    1.74421800   -0.15539300
 C                 -2.03760700    1.02091600   -0.19535200
 C                 -2.03170700   -0.36594000   -0.01052800
 C                 -3.25891700   -1.00884100    0.21702700
 C                 -4.45156400   -0.29154600    0.25708200
 C                 -4.44372700    1.09331900    0.07073900
 H                 -3.21272900    2.82694400   -0.30289100
 H                 -1.10427800    1.55864400   -0.37462400
 H                 -3.27380700   -2.09265800    0.36524300
 H                 -5.39411800   -0.81512400    0.43587300
 H                 -5.37768300    1.65948500    0.10211500
 C                 -0.77046700   -1.20340200   -0.04728300
 H                 -0.71556500   -1.78887900    0.88591700
 H                 -0.86913400   -1.94580100   -0.85744000
 C                  0.53059400   -0.43125600   -0.23371100
 H                  0.65971300    0.30739300    0.57443800
 H                  0.52419000    0.11597900   -1.18924100
 C                  1.71182000   -1.38051500   -0.22039900
 H                  1.82685400   -1.89791700    0.74243500
 H                  1.66585400   -2.11330700   -1.03473600
 O                  2.93358600   -0.63206300   -0.48196700
 C                  4.69347200    0.63458000    0.25979000
 C                  5.74310900    1.35155600    0.05659300
 H                  5.66065900    2.43775900   -0.09448100
 H                  6.74192800    0.89271500    0.02578600
 C                  3.57658700   -0.12637400    0.50836000
 H                  3.23004600   -0.30902700    1.53580100
