# Supplementary material for: All About the Base: Electrochemical Isomerization of Terminal Propargyl Compounds toward the Synthesis of Allenes and Phenols
Source: Org Lett. 2026 May 11;28(20):6190–5. doi: 10.1021/acs.orglett.6c01122 (PMC13309000; doi:10.1021/acs.orglett.6c01122)
Supplement: Supplementary file 2 [file ol6c01122_si_002.zip › coordinates_xyz/def2svp/1n/1n_B_ox.xyz]

26
1n_B_ox
 C                 -3.77381200    1.41215300    0.00635200
 C                 -2.43506700    1.01088800    0.04226300
 C                 -2.09118400   -0.34546200    0.03020200
 C                 -3.12921500   -1.28967600   -0.01999700
 C                 -4.46368100   -0.89388500   -0.05583000
 C                 -4.79303200    0.46404800   -0.04284000
 H                 -4.01678600    2.47774100    0.01628500
 H                 -1.65683400    1.77589900    0.08012400
 H                 -2.88061400   -2.35507800   -0.03184400
 H                 -5.25307900   -1.64882100   -0.09559600
 H                 -5.83908300    0.77840200   -0.07183300
 C                 -0.65978100   -0.83751400    0.07501300
 H                 -0.52658300   -1.42946500    0.99718600
 H                 -0.51427400   -1.55019900   -0.75450600
 C                  0.41880300    0.23732000    0.00992100
 H                  0.32945800    0.92707200    0.86431300
 H                  0.30847800    0.83679100   -0.90816800
 C                  1.79811500   -0.37862300    0.02769700
 H                  1.97636400   -0.95620200    0.94861100
 H                  1.96393600   -1.03624900   -0.84037300
 O                  2.76782400    0.69698900   -0.02715100
 C                  5.20514700    0.07057800   -0.02125500
 C                  6.54587900   -0.24685600   -0.01969800
 H                  7.30601900    0.53769000   -0.07401500
 H                  6.87411000   -1.28869200    0.03483500
 C                  4.00887600    0.35622800   -0.02312900
