# Supplementary material for: All About the Base: Electrochemical Isomerization of Terminal Propargyl Compounds toward the Synthesis of Allenes and Phenols
Source: Org Lett. 2026 May 11;28(20):6190–5. doi: 10.1021/acs.orglett.6c01122 (PMC13309000; doi:10.1021/acs.orglett.6c01122)
Supplement: Supplementary file 2 [file ol6c01122_si_002.zip › coordinates_xyz/def2svp/1n/1n_AH_ox.xyz]

27
1n_AH_ox
 C                  3.95410100   -0.83698700    0.33592500
 C                  2.73482900   -1.12774600   -0.21097300
 C                  1.82574400   -0.06838700   -0.55239800
 C                  2.20344900    1.29473700   -0.30041300
 C                  3.42381000    1.58088000    0.24643800
 C                  4.31100700    0.51874300    0.57080100
 H                  4.65684700   -1.62962400    0.59560400
 H                  2.43103400   -2.15914500   -0.40044500
 H                  1.49942600    2.08810400   -0.55885300
 H                  3.72673500    2.61123300    0.43697600
 H                  5.28350000    0.74848700    1.01187300
 C                  0.48801300   -0.38009400   -1.09047700
 H                  0.13785800    0.43955600   -1.73562600
 H                  0.51852800   -1.31652700   -1.66695400
 C                 -0.50312900   -0.54796100    0.08915800
 H                 -0.54075400    0.38798100    0.66792800
 H                 -0.15268100   -1.34428800    0.76338600
 C                 -1.89082600   -0.90733100   -0.43564200
 H                 -2.24177000   -0.13464500   -1.14474900
 H                 -1.84130400   -1.85873900   -0.98666300
 O                 -2.81615800   -1.09463600    0.60725500
 C                 -3.40810900    0.07595500    1.10668500
 H                 -3.92751800   -0.20096900    2.03621100
 H                 -2.65657300    0.84095700    1.37461000
 C                 -4.38068000    0.67675800    0.17615700
 C                 -5.17194800    1.16805600   -0.59699400
 H                 -5.88163000    1.60497600   -1.28094900
