# Supplementary material for: All About the Base: Electrochemical Isomerization of Terminal Propargyl Compounds toward the Synthesis of Allenes and Phenols
Source: Org Lett. 2026 May 11;28(20):6190–5. doi: 10.1021/acs.orglett.6c01122 (PMC13309000; doi:10.1021/acs.orglett.6c01122)
Supplement: Supplementary file 2 [file ol6c01122_si_002.zip › coordinates_xyz/def2svp/1n/1n_C.xyz]

26
1n_C
 C                 -3.62107100    1.49238700    0.00984000
 C                 -2.30434000    1.02804400   -0.06391400
 C                 -2.01698700   -0.33850500    0.02944400
 C                 -3.09095200   -1.22744000    0.19948400
 C                 -4.40379300   -0.76923100    0.27349500
 C                 -4.67579200    0.59823700    0.17844100
 H                 -3.81902500    2.56470400   -0.06593900
 H                 -1.49671600    1.75081000   -0.19640500
 H                 -2.88759200   -2.29996700    0.27451700
 H                 -5.22128300   -1.48265600    0.40582200
 H                 -5.70472500    0.96155800    0.23581300
 C                 -0.61026300   -0.89460100   -0.04425100
 H                 -0.41861500   -1.46676000    0.88036800
 H                 -0.57898100   -1.63989700   -0.85817600
 C                  0.50967300    0.11703600   -0.24819100
 H                  0.52148100    0.85043400    0.57527100
 H                  0.34960100    0.68653000   -1.17885300
 C                  1.87234400   -0.54724100   -0.32074600
 H                  2.07057800   -1.12135100    0.60815400
 H                  1.88960000   -1.28185900   -1.15351600
 O                  2.85594100    0.43545600   -0.50869200
 C                  5.10233800    0.13714900    0.26687600
 C                  6.07335500    0.46456000    1.06567800
 H                  6.24297000   -0.25199600    1.89587200
 C                  4.14707500   -0.07528000   -0.64507900
 H                  4.31565800   -0.66389300   -1.55985900
