# Supplementary material for: All About the Base: Electrochemical Isomerization of Terminal Propargyl Compounds toward the Synthesis of Allenes and Phenols
Source: Org Lett. 2026 May 11;28(20):6190–5. doi: 10.1021/acs.orglett.6c01122 (PMC13309000; doi:10.1021/acs.orglett.6c01122)
Supplement: Supplementary file 2 [file ol6c01122_si_002.zip › coordinates_xyz/def2svp/1n/1n_C_ox.xyz]

26
1n_C_ox
 C                 -3.72994900   -1.26803800   -0.00032100
 C                 -2.35913000   -0.99292600   -0.00032000
 C                 -1.89091200    0.32582300   -0.00005500
 C                 -2.83821600    1.36245000    0.00022600
 C                 -4.20415500    1.09254800    0.00022600
 C                 -4.65779500   -0.22918500   -0.00005000
 H                 -4.07060500   -2.30659000   -0.00053000
 H                 -1.65474800   -1.82733800   -0.00052800
 H                 -2.49205400    2.40035800    0.00044900
 H                 -4.92062900    1.91800000    0.00044800
 H                 -5.72896500   -0.44492300   -0.00004800
 C                 -0.41933200    0.68275300   -0.00008700
 H                 -0.21996200    1.32169600   -0.87780300
 H                 -0.21999800    1.32199600    0.87741300
 C                  0.55696600   -0.48663600    0.00012400
 H                  0.39726500   -1.12174700   -0.88634800
 H                  0.39711900   -1.12152800    0.88673000
 C                  1.99228600   -0.00413600    0.00017000
 H                  2.20098600    0.61314200   -0.89153600
 H                  2.20083300    0.61345100    0.89170200
 O                  2.84670900   -1.13987500    0.00046000
 C                  4.79024700    0.29613200   -0.00025600
 C                  5.37262200    1.37922900   -0.00034500
 H                  5.88257500    2.32847700   -0.00081600
 C                  4.17183100   -0.94230700    0.00016000
 H                  4.74773800   -1.87023800    0.00034700
