# Supplementary material for: All About the Base: Electrochemical Isomerization of Terminal Propargyl Compounds toward the Synthesis of Allenes and Phenols
Source: Org Lett. 2026 May 11;28(20):6190–5. doi: 10.1021/acs.orglett.6c01122 (PMC13309000; doi:10.1021/acs.orglett.6c01122)
Supplement: Supplementary file 2 [file ol6c01122_si_002.zip › coordinates_xyz/def2svp/1n/1n_A_ox.xyz]

26
1n_A_ox
 C                 -3.61819300   -1.31309900    0.45435300
 C                 -2.27481000   -0.98244400    0.25248100
 C                 -1.89915400    0.32082100   -0.09235700
 C                 -2.91129700    1.28468100   -0.22899200
 C                 -4.25031200    0.95940900   -0.02876300
 C                 -4.61103900   -0.34616600    0.31510200
 H                 -3.88591600   -2.33823400    0.72287700
 H                 -1.51761300   -1.76052900    0.36859600
 H                 -2.63826900    2.30938300   -0.49842500
 H                 -5.01871600    1.72847700   -0.14182000
 H                 -5.66081700   -0.60517800    0.47273500
 C                 -0.46039900    0.73455000   -0.32096500
 H                 -0.38963500    1.19280200   -1.32256600
 H                 -0.21856800    1.54531400    0.38814900
 C                  0.58509700   -0.36647300   -0.19838600
 H                  0.37495200   -1.17881900   -0.91339000
 H                  0.56161100   -0.81074100    0.81005300
 C                  1.98195500    0.15753500   -0.45963000
 H                  2.05318100    0.59555400   -1.47431500
 H                  2.23098800    0.96124400    0.26138300
 O                  2.89945400   -0.91072500   -0.33393000
 C                  4.22339300   -0.55411600   -0.53911300
 H                  4.83092300   -1.47622800   -0.61962300
 H                  4.38498800   -0.02189000   -1.50451700
 C                  4.82602600    0.26478300    0.49438000
 C                  5.35827600    1.03129200    1.37227500
