# Supplementary material for: All About the Base: Electrochemical Isomerization of Terminal Propargyl Compounds toward the Synthesis of Allenes and Phenols
Source: Org Lett. 2026 May 11;28(20):6190–5. doi: 10.1021/acs.orglett.6c01122 (PMC13309000; doi:10.1021/acs.orglett.6c01122)
Supplement: Supplementary file 2 [file ol6c01122_si_002.zip › coordinates_xyz/def2svp/1n/1n_AH_red.xyz]

27
1n_AH_red
 C                 -3.70661700   -1.31475200    0.56196000
 C                 -2.32809900   -0.96759400    0.30841100
 C                 -1.95650500    0.29393900   -0.10837000
 C                 -2.96623600    1.30973000   -0.30422000
 C                 -4.34102700    0.96797600   -0.05069100
 C                 -4.69767700   -0.29754900    0.36676600
 H                 -3.97959000   -2.32091500    0.89107300
 H                 -1.56064700   -1.73526000    0.45539600
 H                 -2.68334900    2.31377100   -0.63503700
 H                 -5.11990400    1.72739000   -0.19156100
 H                 -5.75459100   -0.52622500    0.55130900
 C                 -0.51798200    0.69010500   -0.37221400
 H                 -0.45410100    1.11412200   -1.39303800
 H                 -0.25775100    1.53487800    0.29504600
 C                  0.54124300   -0.39619900   -0.22608700
 H                  0.33093800   -1.23104700   -0.91513300
 H                  0.52563400   -0.81416700    0.79390800
 C                  1.93636800    0.12359500   -0.50857900
 H                  1.99357000    0.55101100   -1.52998700
 H                  2.18837200    0.94039700    0.19657400
 O                  2.85665800   -0.93790100   -0.38214000
 C                  4.18464200   -0.58205200   -0.62889900
 H                  4.76222600   -1.51521800   -0.71463300
 H                  4.28780100   -0.04498800   -1.59211200
 C                  4.78206600    0.24606900    0.43693000
 C                  5.26471000    0.92416000    1.31606500
 H                  5.69880300    1.52489700    2.09888000
