# Supplementary material for: All About the Base: Electrochemical Isomerization of Terminal Propargyl Compounds toward the Synthesis of Allenes and Phenols
Source: Org Lett. 2026 May 11;28(20):6190–5. doi: 10.1021/acs.orglett.6c01122 (PMC13309000; doi:10.1021/acs.orglett.6c01122)
Supplement: Supplementary file 2 [file ol6c01122_si_002.zip › coordinates_xyz/def2svp/1n/1n_BH_red.xyz]

27
1n_BH_red
 C                 -3.85027600   -1.27669400   -0.00131900
 C                 -2.43485900   -0.99308500   -0.00034000
 C                 -1.94785900    0.29750800    0.00065700
 C                 -2.86996000    1.41172700    0.00084600
 C                 -4.28108400    1.13285900   -0.00028600
 C                 -4.75395900   -0.16294900   -0.00132700
 H                 -4.21532600   -2.30717100   -0.00205800
 H                 -1.73340000   -1.83462200   -0.00043700
 H                 -2.49490300    2.43971800    0.00142300
 H                 -4.99501600    1.96567500   -0.00032600
 H                 -5.83624700   -0.34175300   -0.00214100
 C                 -0.46977800    0.62904700    0.00148100
 H                 -0.25443500    1.27283200   -0.87337000
 H                 -0.25505500    1.27165700    0.87734500
 C                  0.50759700   -0.54091400    0.00103800
 H                  0.34468800   -1.17663800   -0.88473500
 H                  0.34491500   -1.17713500    0.88650000
 C                  1.94605500   -0.06746100    0.00094100
 H                  2.15626300    0.55488100   -0.88937000
 H                  2.15640600    0.55503900    0.89111400
 O                  2.80254600   -1.19590900    0.00098200
 C                  4.72383700    0.22640800   -0.00096700
 C                  5.36201100    1.37139400   -0.00186500
 H                  5.64201200    1.87601400    0.93176800
 H                  5.64066700    1.87527500   -0.93630100
 C                  4.12844200   -0.95005800   -0.00005600
 H                  4.71806300   -1.87319100   -0.00008600
