# Supplementary material for: All About the Base: Electrochemical Isomerization of Terminal Propargyl Compounds toward the Synthesis of Allenes and Phenols
Source: Org Lett. 2026 May 11;28(20):6190–5. doi: 10.1021/acs.orglett.6c01122 (PMC13309000; doi:10.1021/acs.orglett.6c01122)
Supplement: Supplementary file 2 [file ol6c01122_si_002.zip › coordinates_xyz/def2svp/1n/1n_A.xyz]

26
1n_A
 C                 -3.63071100   -1.29353000    0.46311200
 C                 -2.28346400   -0.97930200    0.26072500
 C                 -1.89300800    0.31524500   -0.10057200
 C                 -2.89520000    1.28730700   -0.25273000
 C                 -4.23808300    0.97863600   -0.05193200
 C                 -4.61331900   -0.31846600    0.30825900
 H                 -3.90962200   -2.31221600    0.74464700
 H                 -1.53417900   -1.76301700    0.38946400
 H                 -2.61087800    2.30560600   -0.53462900
 H                 -4.99814700    1.75415800   -0.17696000
 H                 -5.66613500   -0.56451700    0.46657300
 C                 -0.44917200    0.70990900   -0.33070100
 H                 -0.36997800    1.14629200   -1.34165400
 H                 -0.20407200    1.53466100    0.36110000
 C                  0.58824500   -0.39472700   -0.17876900
 H                  0.37598700   -1.22161200   -0.87685800
 H                  0.55271800   -0.81885100    0.83835400
 C                  1.99512300    0.11050700   -0.43693600
 H                  2.07051900    0.52585800   -1.46419500
 H                  2.23272000    0.94046700    0.25823100
 O                  2.89844500   -0.94831500   -0.27244400
 C                  4.24719300   -0.60194400   -0.50982600
 H                  4.80235200   -1.55444100   -0.49833100
 H                  4.34912000   -0.19085000   -1.53631100
 C                  4.82474500    0.34135100    0.46802800
 C                  5.30132400    1.14584400    1.28636300
