# Supplementary material for: All About the Base: Electrochemical Isomerization of Terminal Propargyl Compounds toward the Synthesis of Allenes and Phenols
Source: Org Lett. 2026 May 11;28(20):6190–5. doi: 10.1021/acs.orglett.6c01122 (PMC13309000; doi:10.1021/acs.orglett.6c01122)
Supplement: Supplementary file 2 [file ol6c01122_si_002.zip › coordinates_xyz/def2svp/1n/1n_B.xyz]

26
1n_B
 C                 -3.77653100   -1.23370900    0.00005500
 C                 -2.40048600   -0.98588600    0.00019600
 C                 -1.90521300    0.32315300    0.00013300
 C                 -2.83233100    1.37810700   -0.00009300
 C                 -4.20348400    1.13576000   -0.00022300
 C                 -4.68364900   -0.17662400   -0.00015100
 H                 -4.13773300   -2.26536100    0.00010200
 H                 -1.71216800   -1.83355900    0.00035100
 H                 -2.46564100    2.40901100   -0.00015600
 H                 -4.90335000    1.97539000   -0.00039100
 H                 -5.75892700   -0.37106900   -0.00026400
 C                 -0.42612700    0.64884000    0.00033200
 H                 -0.21524000    1.28576300   -0.87651700
 H                 -0.21534400    1.28513600    0.87766600
 C                  0.53106900   -0.53590000   -0.00001000
 H                  0.35668600   -1.17005800   -0.88529500
 H                  0.35674100   -1.17051400    0.88495600
 C                  1.98263800   -0.09463500    0.00007200
 H                  2.19684700    0.53448500   -0.88798700
 H                  2.19686200    0.53410400    0.88840000
 O                  2.81273300   -1.23076800   -0.00015500
 C                  4.73798500    0.15799400   -0.00009600
 C                  5.49353300    1.26350400    0.00004400
 H                  5.82322200    1.75089500    0.92988200
 H                  5.82309400    1.75123700   -0.92965800
 C                  4.17477800   -1.02549200   -0.00023300
