# Supplementary material for: All About the Base: Electrochemical Isomerization of Terminal Propargyl Compounds toward the Synthesis of Allenes and Phenols
Source: Org Lett. 2026 May 11;28(20):6190–5. doi: 10.1021/acs.orglett.6c01122 (PMC13309000; doi:10.1021/acs.orglett.6c01122)
Supplement: Supplementary file 2 [file ol6c01122_si_002.zip › coordinates_xyz/def2svp/1n/1n_BH.xyz]

27
1n_BH
 C                 -3.80672700   -1.24706600    0.00032000
 C                 -2.43249800   -0.98935000    0.00046500
 C                 -1.94754900    0.32337000    0.00015200
 C                 -2.88181000    1.37182100   -0.00033000
 C                 -4.25104900    1.11932400   -0.00047000
 C                 -4.72138700   -0.19657100   -0.00014400
 H                 -4.16050300   -2.28123400    0.00056600
 H                 -1.73858600   -1.83249800    0.00081600
 H                 -2.52254100    2.40528200   -0.00059700
 H                 -4.95702600    1.95377600   -0.00084500
 H                 -5.79519300   -0.39881100   -0.00025900
 C                 -0.47163800    0.66195100    0.00035400
 H                 -0.26491600    1.29923700   -0.87692100
 H                 -0.26502900    1.29870300    0.87805300
 C                  0.49198200   -0.51785300    0.00009000
 H                  0.32479800   -1.15120900   -0.88641200
 H                  0.32470100   -1.15164300    0.88625800
 C                  1.93377200   -0.05356200    0.00022800
 H                  2.14715400    0.56781700   -0.88980700
 H                  2.14742200    0.56662500    0.89101900
 O                  2.77636500   -1.19033100   -0.00062800
 C                  4.71324400    0.21066900   -0.00008000
 C                  5.36273500    1.34916600    0.00037100
 H                  5.64726000    1.84974400    0.93475900
 H                  5.64740600    1.85060500   -0.93349700
 C                  4.10588000   -0.95931000   -0.00050500
 H                  4.68440600   -1.88928000   -0.00081600
