# Supplementary material for: All About the Base: Electrochemical Isomerization of Terminal Propargyl Compounds toward the Synthesis of Allenes and Phenols
Source: Org Lett. 2026 May 11;28(20):6190–5. doi: 10.1021/acs.orglett.6c01122 (PMC13309000; doi:10.1021/acs.orglett.6c01122)
Supplement: Supplementary file 2 [file ol6c01122_si_002.zip › coordinates_xyz/def2svp/1l/1l_AH_ox.xyz]

40
1l_AH_ox
 C                 -6.63961000   -1.31566700    0.68431700
 O                 -5.79222800    0.64863600   -0.40824400
 C                 -4.47555900    0.57262000   -0.34921900
 C                 -3.80258000    1.81148400   -0.19095000
 C                 -3.73832100   -0.63491500   -0.43539300
 C                 -2.43701700    1.83970700   -0.11767400
 H                 -4.39902400    2.72279800   -0.12932600
 C                 -2.36814300   -0.59505000   -0.36142500
 H                 -4.23817500   -1.59576400   -0.55583000
 C                 -1.66590100    0.63827600   -0.19861200
 H                 -1.91683600    2.79183500    0.00604200
 H                 -1.81833300   -1.53435600   -0.42726500
 C                 -6.60124000   -0.52193100   -0.54436800
 H                 -6.25738200   -1.12849000   -1.39645600
 H                 -7.60454600   -0.14563600   -0.78209600
 C                 -6.66374200   -1.97219900    1.69897400
 H                 -6.68951900   -2.55864800    2.60359400
 C                 -0.25674000    0.73516700   -0.11148900
 H                  0.13876500    1.74623300    0.01942300
 C                  0.63085200   -0.32778200   -0.17752800
 H                  0.23735700   -1.33881700   -0.31259900
 C                  2.06157100   -0.23341800   -0.08277400
 C                  2.78648400   -1.43436900   -0.17321500
 C                  2.74022900    0.99918500    0.09643200
 C                  4.18503200   -1.42370600   -0.08736100
 H                  2.26996800   -2.38579200   -0.31086300
 C                  4.12569300    0.99730100    0.18263000
 H                  2.18133300    1.93014500    0.16451500
 C                  4.85125600   -0.21133200    0.09095500
 H                  5.93735600   -0.15399900    0.16441700
 O                  4.87692400    2.09472200    0.35389600
 O                  4.79769000   -2.61213500   -0.18515400
 C                  4.24237900    3.35103600    0.46080300
 H                  3.67469200    3.59578000   -0.45215000
 H                  3.56616600    3.38928300    1.33092800
 H                  5.03988100    4.09158000    0.59520500
 C                  6.20639500   -2.66825300   -0.10674500
 H                  6.57219300   -2.29612500    0.86448200
 H                  6.48117800   -3.72477300   -0.21120300
 H                  6.67960700   -2.09196400   -0.91895200
