# Supplementary material for: All About the Base: Electrochemical Isomerization of Terminal Propargyl Compounds toward the Synthesis of Allenes and Phenols
Source: Org Lett. 2026 May 11;28(20):6190–5. doi: 10.1021/acs.orglett.6c01122 (PMC13309000; doi:10.1021/acs.orglett.6c01122)
Supplement: Supplementary file 2 [file ol6c01122_si_002.zip › coordinates_xyz/def2svp/1l/1l_BH_ox.xyz]

40
1l_BH_ox
 C                 -8.57973200   -1.19049200   -0.84743800
 H                 -8.56022400   -1.84541300   -1.72601800
 C                 -7.48711700   -0.90912700   -0.19106700
 C                 -6.40341500   -0.64446100    0.49496400
 H                 -6.05993200   -1.24644200    1.34250200
 H                 -9.54739000   -0.77824900   -0.53906700
 O                 -5.66428200    0.49767500    0.22162300
 C                 -4.33985900    0.45449600    0.18391300
 C                 -3.68436900    1.70720500    0.10870100
 C                 -3.59620600   -0.74925900    0.19473500
 C                 -2.31662400    1.75102000    0.06563400
 H                 -4.28808300    2.61566300    0.09395500
 C                 -2.22523400   -0.69471500    0.15149300
 H                 -4.10350300   -1.71385100    0.21816100
 C                 -1.53451700    0.55458800    0.09118300
 H                 -1.80329000    2.71347800    0.01482000
 H                 -1.66744700   -1.63163200    0.15248700
 C                 -0.12421200    0.67388100    0.04951400
 H                  0.25917000    1.69619100   -0.00749000
 C                  0.77655200   -0.37991500    0.07481600
 H                  0.39381700   -1.40223300    0.13190100
 C                  2.20773700   -0.26422000    0.02974400
 C                  2.94203900   -1.46316800    0.04677800
 C                  2.87909500    0.98408300   -0.03400400
 C                  4.34191600   -1.43577900   -0.00300100
 H                  2.43093700   -2.42609300    0.09621400
 C                  4.26614100    0.99905100   -0.08353900
 H                  2.31292400    1.91304600   -0.04346500
 C                  5.00063000   -0.20794200   -0.06866500
 H                  6.08761900   -0.13668500   -0.11014700
 O                  4.96229700   -2.62391500    0.01589700
 O                  5.01132500    2.11177600   -0.14764200
 C                  4.36847300    3.36830000   -0.17064200
 H                  5.16245100    4.12250500   -0.22827800
 H                  3.71158400    3.46965900   -1.05033000
 H                  3.77878200    3.53692700    0.74552000
 C                  6.37271400   -2.66600300   -0.03657000
 H                  6.82520300   -2.15348500    0.82833600
 H                  6.65245900   -3.72601700   -0.00986400
 H                  6.75613000   -2.21690900   -0.96755600
