# Supplementary material for: All About the Base: Electrochemical Isomerization of Terminal Propargyl Compounds toward the Synthesis of Allenes and Phenols
Source: Org Lett. 2026 May 11;28(20):6190–5. doi: 10.1021/acs.orglett.6c01122 (PMC13309000; doi:10.1021/acs.orglett.6c01122)
Supplement: Supplementary file 2 [file ol6c01122_si_002.zip › coordinates_xyz/def2svp/1l/1l_AH.xyz]

40
1l_AH
 C                  6.70735900    1.15026100    0.72997900
 O                  5.87228000   -0.77362500   -0.44478700
 C                  4.52415700   -0.68788100   -0.36004100
 C                  3.83947300   -1.90364400   -0.23585500
 C                  3.79679500    0.50896200   -0.39475700
 C                  2.45446600   -1.91805000   -0.15265900
 H                  4.41508800   -2.83108000   -0.20761100
 C                  2.40673800    0.47638000   -0.31038300
 H                  4.29473900    1.47529300   -0.48155400
 C                  1.70146700   -0.73026700   -0.18888800
 H                  1.93664500   -2.87626100   -0.05664800
 H                  1.86917400    1.42675200   -0.33724700
 C                  6.64797900    0.40161700   -0.53322100
 H                  6.29090900    1.05836900   -1.34470900
 H                  7.65982800    0.06968600   -0.80465200
 C                  6.75138300    1.76199000    1.77257900
 H                  6.79421900    2.30844200    2.70092300
 C                  0.23577100   -0.81340900   -0.09711200
 H                 -0.14888000   -1.83134800    0.02810000
 C                 -0.63274300    0.21148500   -0.15447900
 H                 -0.25175300    1.23005400   -0.28337600
 C                 -2.10149000    0.11699300   -0.06080400
 C                 -2.84075200    1.31430600   -0.14151500
 C                 -2.77229100   -1.09633000    0.10288100
 C                 -4.23391400    1.27921600   -0.05843200
 H                 -2.30763400    2.25663600   -0.26864800
 C                 -4.17239500   -1.12406700    0.18819100
 H                 -2.23864700   -2.04551100    0.16882100
 C                 -4.90850000    0.05873300    0.10799000
 H                 -5.99628900    0.07542300    0.16893600
 O                 -4.72864500   -2.34044100    0.34763700
 O                 -5.02137300    2.36999100   -0.12809900
 C                 -6.12974700   -2.44587800    0.44699900
 H                 -6.51962400   -1.89354400    1.31866800
 H                 -6.63221700   -2.08045700   -0.46443000
 H                 -6.35508900   -3.51227800    0.57302100
 C                 -4.42744800    3.63533900   -0.30337400
 H                 -3.86069100    3.69291600   -1.24788600
 H                 -5.24781300    4.36314700   -0.33710100
 H                 -3.75790900    3.89182900    0.53478800
