# Supplementary material for: All About the Base: Electrochemical Isomerization of Terminal Propargyl Compounds toward the Synthesis of Allenes and Phenols
Source: Org Lett. 2026 May 11;28(20):6190–5. doi: 10.1021/acs.orglett.6c01122 (PMC13309000; doi:10.1021/acs.orglett.6c01122)
Supplement: Supplementary file 2 [file ol6c01122_si_002.zip › coordinates_xyz/def2svp/1l/1l_B_ox.xyz]

39
1l_B_ox
 C                 -8.63638800    1.38187600   -0.12949000
 H                 -8.45485600    2.45800900   -0.19776600
 C                 -7.58425900    0.49620500   -0.06446500
 C                 -6.63785800   -0.28347900   -0.00749100
 H                 -9.66889100    1.02235900   -0.11323100
 O                 -5.69759800   -1.17012600    0.05682900
 C                 -4.36199800   -0.79234800    0.04255000
 C                 -3.95617300    0.53345400   -0.03656000
 C                 -3.43834400   -1.83332300    0.11501700
 C                 -2.59046700    0.81164000   -0.04280600
 H                 -4.68827400    1.34148600   -0.09203900
 C                 -2.08267500   -1.53690800    0.10690900
 H                 -3.79091300   -2.86428600    0.17851300
 C                 -1.62796300   -0.20698700    0.02661000
 H                 -2.26489600    1.85304000   -0.10446300
 H                 -1.37010800   -2.36181100    0.16747000
 C                 -0.20345900    0.16255700    0.01297000
 H                 -0.01943800    1.24149900   -0.01546700
 C                  0.84068000   -0.68390700    0.02668700
 H                  0.65571800   -1.76285700    0.04449700
 C                  2.26707900   -0.31257800    0.01314600
 C                  3.20947700   -1.33967800   -0.02032200
 C                  2.69884700    1.03036800    0.03231400
 C                  4.58471600   -1.04703400   -0.03804500
 H                  2.89687400   -2.38585400   -0.03444800
 C                  4.06296700    1.31283800    0.01492100
 H                  1.96966600    1.83836500    0.06379900
 C                  5.01547900    0.27686300   -0.02094400
 H                  6.07031200    0.54982700   -0.03246000
 O                  5.41352200   -2.10717000   -0.07110500
 O                  4.57410000    2.55901300    0.03142900
 C                  3.69668800    3.66049700    0.06787700
 H                  4.32489200    4.55996300    0.07338100
 H                  3.04041200    3.68914900   -0.81833800
 H                  3.07281000    3.65557100    0.97763800
 C                  6.80500200   -1.88692100   -0.09011700
 H                  7.14488500   -1.35080700    0.81205900
 H                  7.27817000   -2.87641800   -0.11505100
 H                  7.11534400   -1.31977600   -0.98387900
