# Supplementary material for: All About the Base: Electrochemical Isomerization of Terminal Propargyl Compounds toward the Synthesis of Allenes and Phenols
Source: Org Lett. 2026 May 11;28(20):6190–5. doi: 10.1021/acs.orglett.6c01122 (PMC13309000; doi:10.1021/acs.orglett.6c01122)
Supplement: Supplementary file 2 [file ol6c01122_si_002.zip › coordinates_xyz/def2svp/1l/1l_C.xyz]

39
1l_C
 C                 -8.28707500   -1.50484700    1.21111200
 C                 -7.38651800   -1.09363800    0.37781300
 C                 -6.56152500   -0.59630300   -0.54866600
 H                 -6.42010400   -1.01808400   -1.55009300
 H                 -7.95632500   -2.27874900    1.93008500
 O                 -5.82576600    0.58382900   -0.30996800
 C                 -4.48467800    0.52182000   -0.25502500
 C                 -3.79576500    1.74096800   -0.15326000
 C                 -3.74773900   -0.67238300   -0.28865100
 C                 -2.40943200    1.75827000   -0.08789700
 H                 -4.37196500    2.66849100   -0.12586700
 C                 -2.35846000   -0.63792800   -0.22369800
 H                 -4.27008900   -1.62755100   -0.35665500
 C                 -1.65248200    0.57253500   -0.12473400
 H                 -1.89190900    2.71857700   -0.00798900
 H                 -1.81721200   -1.58684700   -0.24847500
 C                 -0.18643200    0.65926100   -0.05906500
 H                  0.19713500    1.68061500    0.04082400
 C                  0.68475500   -0.36455100   -0.11023700
 H                  0.30418300   -1.38647200   -0.21029800
 C                  2.15389100   -0.26861500   -0.04259800
 C                  2.88941900   -1.45303500   -0.08327900
 C                  2.83003000    0.96596900    0.06135100
 C                  4.29353300   -1.42649900   -0.01949100
 H                  2.38788600   -2.41967300   -0.16467800
 C                  4.22170100    0.98448200    0.12527200
 H                  2.26464400    1.89605900    0.09034900
 C                  4.96434400   -0.21082100    0.08552100
 H                  6.05060400   -0.14295500    0.13801300
 O                  4.90922500   -2.62311800   -0.06650800
 O                  4.95607500    2.10977400    0.22693300
 C                  4.30035500    3.35528600    0.27387200
 H                  5.08435600    4.11827500    0.35800700
 H                  3.71617700    3.54408400   -0.64256400
 H                  3.63247800    3.43260700    1.14835500
 C                  6.31566000   -2.67108700   -0.00835000
 H                  6.69943500   -2.24936700    0.93593900
 H                  6.59550500   -3.73056800   -0.06347800
 H                  6.77743800   -2.13563900   -0.85506700
