# Supplementary material for: All About the Base: Electrochemical Isomerization of Terminal Propargyl Compounds toward the Synthesis of Allenes and Phenols
Source: Org Lett. 2026 May 11;28(20):6190–5. doi: 10.1021/acs.orglett.6c01122 (PMC13309000; doi:10.1021/acs.orglett.6c01122)
Supplement: Supplementary file 2 [file ol6c01122_si_002.zip › coordinates_xyz/def2svp/1l/1l_B.xyz]

39
1l_B
 C                 -9.21672900   -0.11867200   -0.00038500
 H                 -9.80028000   -0.29616600    0.91405900
 C                 -7.90037800    0.07743700    0.02770900
 C                 -6.64431400    0.44032900    0.07131000
 H                 -9.78626100   -0.12159100   -0.94052400
 O                 -5.69918000   -0.60330300   -0.01524300
 C                 -4.39019700   -0.31477500   -0.00975200
 C                 -3.84727800    0.97717200    0.02125900
 C                 -3.51153800   -1.41480200   -0.04332900
 C                 -2.46517700    1.14825500    0.02072400
 H                 -4.51770700    1.83496200    0.04565200
 C                 -2.13810900   -1.22844700   -0.04359100
 H                 -3.93858000   -2.42003600   -0.06849600
 C                 -1.57556400    0.06284800   -0.01056400
 H                 -2.06087000    2.16470900    0.04528400
 H                 -1.49199000   -2.10930500   -0.06936300
 C                 -0.12975000    0.32290600   -0.00635300
 H                  0.13251800    1.38634800    0.01322800
 C                  0.85671800   -0.59195500   -0.02091000
 H                  0.59988400   -1.65628000   -0.03679100
 C                  2.30436900   -0.31571900   -0.01312300
 C                  3.17950200   -1.40202000   -0.00377000
 C                  2.82590100    0.99587100   -0.01333400
 C                  4.57074700   -1.20062800    0.00758700
 H                  2.79982600   -2.42595600   -0.00360500
 C                  4.20576300    1.18779200   -0.00272300
 H                  2.15224600    1.85128200   -0.02276600
 C                  5.08912000    0.09175400    0.00823700
 H                  6.15984600    0.29362700    0.01625800
 O                  5.32877400   -2.31371000    0.01752900
 O                  4.79722400    2.39875000   -0.00236200
 C                  3.99318600    3.55502000   -0.01532000
 H                  4.67829100    4.41202700   -0.01279300
 H                  3.36366800    3.60476000   -0.91978300
 H                  3.34654300    3.61319600    0.87645500
 C                  6.73119200   -2.18445000    0.03421700
 H                  7.08082100   -1.65194600    0.93486600
 H                  7.13961100   -3.20270300    0.04281300
 H                  7.10310400   -1.65832600   -0.86122000
