# Supplementary material for: All About the Base: Electrochemical Isomerization of Terminal Propargyl Compounds toward the Synthesis of Allenes and Phenols
Source: Org Lett. 2026 May 11;28(20):6190–5. doi: 10.1021/acs.orglett.6c01122 (PMC13309000; doi:10.1021/acs.orglett.6c01122)
Supplement: Supplementary file 2 [file ol6c01122_si_002.zip › coordinates_xyz/def2svp/1l/1l_A_ox.xyz]

39
1l_A_ox
 C                 -6.65220300   -1.43626300    0.68328500
 O                 -5.83775500    0.62658000   -0.31542300
 C                 -4.53349000    0.56029600   -0.26905700
 C                 -3.85784600    1.80075400   -0.08436000
 C                 -3.78379900   -0.64322400   -0.39776500
 C                 -2.49384200    1.83425600   -0.03102500
 H                 -4.45845100    2.70660600    0.01041600
 C                 -2.41655600   -0.59614800   -0.33842300
 H                 -4.28642200   -1.60040200   -0.52949600
 C                 -1.71632400    0.63810000   -0.15270700
 H                 -1.97560400    2.78519000    0.10980000
 H                 -1.86071900   -1.52922800   -0.43560000
 C                 -6.65241000   -0.56686500   -0.48922700
 H                 -6.30496700   -1.08136900   -1.40054100
 H                 -7.64923600   -0.15605000   -0.70009300
 C                 -6.64256600   -2.19761100    1.66463500
 C                 -0.30614600    0.73886400   -0.08142200
 H                  0.08691100    1.75000700    0.05520000
 C                  0.57977100   -0.31986500   -0.16195200
 H                  0.18542600   -1.33152900   -0.29041200
 C                  2.01736000   -0.22875600   -0.08251900
 C                  2.73697400   -1.43132000   -0.14969800
 C                  2.70096900    1.00396200    0.06201900
 C                  4.13701700   -1.42331700   -0.06975700
 H                  2.21793900   -2.38486800   -0.26125100
 C                  4.08826100    1.00014200    0.13856600
 H                  2.14593100    1.93870100    0.11014000
 C                  4.81007200   -0.21102900    0.07413200
 H                  5.89671900   -0.15619200    0.13998300
 O                  4.84252400    2.10186500    0.27566100
 O                  4.74342900   -2.61806300   -0.13951500
 C                  4.21062200    3.36118800    0.34965700
 H                  3.63835600    3.58124100   -0.56684100
 H                  3.53887400    3.42650600    1.22165600
 H                  5.00976500    4.10438000    0.45831900
 C                  6.15105500   -2.68016500   -0.05906900
 H                  6.51929000   -2.28499100    0.90218200
 H                  6.42026700   -3.74061700   -0.13548600
 H                  6.62880900   -2.12844300   -0.88563400
