# Supplementary material for: All About the Base: Electrochemical Isomerization of Terminal Propargyl Compounds toward the Synthesis of Allenes and Phenols
Source: Org Lett. 2026 May 11;28(20):6190–5. doi: 10.1021/acs.orglett.6c01122 (PMC13309000; doi:10.1021/acs.orglett.6c01122)
Supplement: Supplementary file 2 [file ol6c01122_si_002.zip › coordinates_xyz/def2svp/1l/1l_C_ox.xyz]

39
1l_C_ox
 C                 -9.00312000   -0.94467900   -0.18972100
 C                 -7.81754000   -0.80649000    0.09179000
 C                 -6.48016900   -0.67991400    0.42468200
 H                 -5.99127600   -1.32944200    1.15640400
 H                -10.04531400   -1.06549600   -0.43766100
 O                 -5.77948100    0.35435400   -0.08965600
 C                 -4.41287500    0.34029000   -0.05458600
 C                 -3.77399400    1.58051100   -0.03258100
 C                 -3.66376300   -0.83935000   -0.08118800
 C                 -2.38540600    1.63432000   -0.02535600
 H                 -4.37491300    2.49172900   -0.01778400
 C                 -2.27461700   -0.76792800   -0.06752300
 H                 -4.15779700   -1.81142800   -0.13012600
 C                 -1.60354700    0.46596900   -0.03738400
 H                 -1.89013500    2.60858000   -0.00501300
 H                 -1.70948400   -1.70186200   -0.09097700
 C                 -0.13768000    0.59418600   -0.02381300
 H                  0.22134500    1.62853600   -0.00542300
 C                  0.75369100   -0.41215300   -0.03120000
 H                  0.39530300   -1.44657200   -0.04861400
 C                  2.22165900   -0.28058600   -0.01693000
 C                  2.98151700   -1.44965400   -0.01970600
 C                  2.86971500    0.97262200   -0.00017900
 C                  4.38617200   -1.38900700   -0.00506900
 H                  2.49989700   -2.42961400   -0.03289700
 C                  4.26186900    1.02518300    0.01452000
 H                  2.28279100    1.88959800    0.00144900
 C                  5.03014700   -0.15460800    0.01213700
 H                  6.11558200   -0.05995800    0.02386700
 O                  5.02796200   -2.57220800   -0.00893200
 O                  4.97235600    2.16954200    0.03161400
 C                  4.28979900    3.40176400    0.03483700
 H                  5.05848100    4.18452900    0.05047300
 H                  3.67076100    3.52777300   -0.86938200
 H                  3.65045600    3.51183200    0.92692600
 C                  6.43655500   -2.58655600    0.00526100
 H                  6.84000300   -2.10500300    0.91194700
 H                  6.73883800   -3.64121400   -0.00104000
 H                  6.85829100   -2.08901800   -0.88431100
