# Supplementary material for: All About the Base: Electrochemical Isomerization of Terminal Propargyl Compounds toward the Synthesis of Allenes and Phenols
Source: Org Lett. 2026 May 11;28(20):6190–5. doi: 10.1021/acs.orglett.6c01122 (PMC13309000; doi:10.1021/acs.orglett.6c01122)
Supplement: Supplementary file 2 [file ol6c01122_si_002.zip › coordinates_xyz/def2svp/1l/1l_A.xyz]

39
1l_A
 C                 -6.72409500   -1.20643500    0.97806500
 O                 -5.91496700    0.51590400   -0.53662900
 C                 -4.57534900    0.45781300   -0.43682900
 C                 -3.89185200    1.68156600   -0.50542800
 C                 -3.83493100   -0.72459400   -0.28250900
 C                 -2.50689100    1.71757200   -0.42561700
 H                 -4.47185800    2.59974600   -0.62076900
 C                 -2.44589800   -0.67093900   -0.20635800
 H                 -4.33235700   -1.69116100   -0.20364800
 C                 -1.74598000    0.54365200   -0.27677600
 H                 -1.99509500    2.68262200   -0.47942400
 H                 -1.90271100   -1.61006900   -0.07837500
 C                 -6.69066300   -0.67608600   -0.39140900
 H                 -6.33132300   -1.43481300   -1.11057500
 H                 -7.69728700   -0.37958300   -0.72274500
 C                 -6.74355000   -1.65653400    2.13545100
 C                 -0.28132300    0.64610100   -0.19489800
 H                  0.09702000    1.67419200   -0.18596100
 C                  0.59487200   -0.37298900   -0.14201600
 H                  0.22333800   -1.40242700   -0.17893400
 C                  2.06146800   -0.25825200   -0.05060200
 C                  2.81939400   -1.42305500   -0.16846800
 C                  2.71157900    0.97770800    0.15225700
 C                  4.22254200   -1.37354200   -0.09696200
 H                  2.33700900   -2.39073600   -0.32180200
 C                  4.10242500    1.01863500    0.22560500
 H                  2.12579900    1.88910100    0.26188500
 C                  4.86847500   -0.15561500    0.09949700
 H                  5.95275600   -0.07067500    0.16545400
 O                  4.81381900    2.14626500    0.42101800
 O                  4.86241400   -2.55101000   -0.22808800
 C                  4.13331900    3.37071100    0.56676900
 H                  3.54471400    3.62039100   -0.33210100
 H                  3.46473400    3.36451400    1.44422600
 H                  4.90202900    4.13995200    0.71222300
 C                  6.26947500   -2.57475200   -0.16857900
 H                  6.64249400   -2.21586300    0.80552800
 H                  6.57089700   -3.62143600   -0.30060400
 H                  6.72161700   -1.96883600   -0.97194000
