# Supplementary material for: All About the Base: Electrochemical Isomerization of Terminal Propargyl Compounds toward the Synthesis of Allenes and Phenols
Source: Org Lett. 2026 May 11;28(20):6190–5. doi: 10.1021/acs.orglett.6c01122 (PMC13309000; doi:10.1021/acs.orglett.6c01122)
Supplement: Supplementary file 2 [file ol6c01122_si_002.zip › coordinates_xyz/def2svp/1l/1l_BH.xyz]

40
1l_BH
 C                 -8.89547800    0.45530000    0.62361900
 H                 -9.05547900    1.23000500    1.38288000
 C                 -7.72257900    0.27320000    0.07515600
 C                 -6.56611100    0.09061700   -0.51750300
 H                 -6.29032400    0.63398100   -1.43020500
 H                 -9.75816500   -0.16153800    0.34443500
 O                 -5.66459200   -0.83944400   -0.06999000
 C                 -4.34094900   -0.52460800   -0.08369100
 C                 -3.86135300    0.78555500   -0.12004000
 C                 -3.44178600   -1.59690100   -0.02543200
 C                 -2.48497600    1.00839000   -0.11023600
 H                 -4.55038700    1.63195600   -0.14125900
 C                 -2.07609700   -1.35803200   -0.00983000
 H                 -3.83414400   -2.61531000    0.00657200
 C                 -1.56339700   -0.04698500   -0.05565500
 H                 -2.11761600    2.03775000   -0.13797800
 H                 -1.39828800   -2.21312300    0.03579600
 C                 -0.12528300    0.26304100   -0.04351400
 H                  0.10329600    1.33376700   -0.06777000
 C                  0.88457000   -0.62374800   -0.00707200
 H                  0.65669300   -1.69444900    0.01304600
 C                  2.32467000   -0.30968600    0.00752400
 C                  3.22555200   -1.37402500    0.02242700
 C                  2.81116700    1.01477600    0.00783200
 C                  4.61143800   -1.13768700    0.03642200
 H                  2.87132400   -2.40696300    0.02305200
 C                  4.18577300    1.24149000    0.02280300
 H                  2.11551600    1.85235200   -0.00159500
 C                  5.09599000    0.16764000    0.03679800
 H                  6.16116900    0.39688100    0.04837600
 O                  5.39695000   -2.23096900    0.04913800
 O                  4.74653400    2.46653600    0.02594600
 C                  3.91349200    3.60229000    0.01487300
 H                  4.57670000    4.47626800    0.02080400
 H                  3.28425900    3.63830200   -0.89046100
 H                  3.26438800    3.64124400    0.90595700
 C                  6.79604700   -2.06691200    0.06527600
 H                  7.13248200   -1.52613700    0.96595500
 H                  7.22937300   -3.07478100    0.07341700
 H                  7.15394700   -1.53148100   -0.83032500
