# Supplementary material for: All About the Base: Electrochemical Isomerization of Terminal Propargyl Compounds toward the Synthesis of Allenes and Phenols
Source: Org Lett. 2026 May 11;28(20):6190–5. doi: 10.1021/acs.orglett.6c01122 (PMC13309000; doi:10.1021/acs.orglett.6c01122)
Supplement: Supplementary file 2 [file ol6c01122_si_002.zip › coordinates_xyz/def2svp/1l/1l_AH_red.xyz]

40
1l_AH_red
 C                 -7.77181100    0.67247100   -0.00064800
 O                 -5.66229800   -0.33209800    0.00011200
 C                 -4.29507000   -0.32202500    0.00020000
 C                 -3.66205600   -1.57863300    0.00198600
 C                 -3.50014800    0.82784600   -0.00140100
 C                 -2.28250000   -1.67474200    0.00218900
 H                 -4.28373400   -2.47792800    0.00319300
 C                 -2.10712000    0.72647000   -0.00116400
 H                 -3.95020100    1.82248100   -0.00290800
 C                 -1.43236000   -0.52705000    0.00067900
 H                 -1.82327200   -2.66856800    0.00360000
 H                 -1.52891200    1.65361400   -0.00254200
 C                 -6.32573600    0.90542100   -0.00132300
 H                 -6.05792600    1.50474700   -0.89181800
 H                 -6.05748700    1.50704200    0.88748700
 C                 -8.96869500    0.49929000   -0.00009200
 H                -10.03546100    0.34358500    0.00032300
 C                 -0.00674800   -0.67782100    0.00102600
 H                  0.34763800   -1.71514000    0.00192500
 C                  0.94325000    0.35579000    0.00051100
 H                  0.57944200    1.39021100    0.00030900
 C                  2.36225300    0.21723000    0.00029800
 C                  3.19264600    1.38454000    0.00037700
 C                  3.02024800   -1.05469100   -0.00013000
 C                  4.57938200    1.27640900    0.00008400
 H                  2.70948500    2.36301800    0.00070400
 C                  4.41119400   -1.13421300   -0.00041600
 H                  2.42171500   -1.96465800   -0.00035500
 C                  5.21176300    0.01990100   -0.00032400
 H                  6.29964800   -0.05635900   -0.00060500
 O                  5.09293200   -2.30712500   -0.00091600
 O                  5.41830100    2.34329100    0.00013000
 C                  4.37754500   -3.51510600   -0.00136300
 H                  3.74266500   -3.62050700    0.89555100
 H                  3.74223500   -3.61958900   -0.89807700
 H                  5.12165300   -4.32258400   -0.00195600
 C                  4.87625600    3.63787600    0.00079800
 H                  4.26176600    3.82899800    0.89792400
 H                  5.72421900    4.33555500    0.00078400
 H                  4.26129500    3.82975400   -0.89585900
