# Supplementary material for: All About the Base: Electrochemical Isomerization of Terminal Propargyl Compounds toward the Synthesis of Allenes and Phenols
Source: Org Lett. 2026 May 11;28(20):6190–5. doi: 10.1021/acs.orglett.6c01122 (PMC13309000; doi:10.1021/acs.orglett.6c01122)
Supplement: Supplementary file 2 [file ol6c01122_si_002.zip › coordinates_xyz/def2svp/1l/1l_BH_red.xyz]

40
1l_BH_red
 C                  5.80222900    0.21018700    2.60470200
 H                  5.74845800   -0.74411800    3.14386500
 C                  6.18004300    0.27066100    1.35187000
 C                  6.59684900    0.33527600    0.10538300
 H                  7.65657200    0.46886400   -0.13461500
 H                  5.51959200    1.11099500    3.16415600
 O                  5.83143700    0.25326900   -1.01625400
 C                  4.46798400    0.07378900   -0.83757500
 C                  3.93240600   -1.21869600   -0.76340200
 C                  3.61827500    1.17860500   -0.75038600
 C                  2.56689000   -1.39611200   -0.61093200
 H                  4.60209200   -2.08054700   -0.82953600
 C                  2.24852600    1.00442400   -0.59753300
 H                  4.04471400    2.18415300   -0.80634800
 C                  1.65702800   -0.29662200   -0.51876300
 H                  2.16662600   -2.41362400   -0.55968600
 H                  1.61561300    1.89292700   -0.53749700
 C                  0.25632300   -0.52726700   -0.36054600
 H                 -0.03480300   -1.58314800   -0.31531100
 C                 -0.74946800    0.44550700   -0.26159400
 H                 -0.45688600    1.50041200   -0.31703400
 C                 -2.14985600    0.21603900   -0.09726300
 C                 -3.04618500    1.32806500   -0.03163800
 C                 -2.71555500   -1.09242200    0.00772200
 C                 -4.41567800    1.13458100    0.12578900
 H                 -2.63054700    2.33388400   -0.11026400
 C                 -4.09038200   -1.25951300    0.16593100
 H                 -2.06157100   -1.96236800   -0.03399000
 C                 -4.95851100   -0.15796800    0.22657300
 H                 -6.03237200   -0.30238900    0.35053100
 O                 -5.31636400    2.14623600    0.19267600
 O                 -4.68858500   -2.47147700    0.27247100
 C                 -3.89869000   -3.63169600    0.22616600
 H                 -4.58371200   -4.48348100    0.32935500
 H                 -3.35875200   -3.72661200   -0.73189000
 H                 -3.16546300   -3.66595200    1.05061800
 C                 -4.86251600    3.47172500    0.10091300
 H                 -4.36031100    3.67123200   -0.86172500
 H                 -5.74938300    4.11484400    0.17455600
 H                 -4.17005000    3.72933600    0.92117900
