# Supplementary material for: All About the Base: Electrochemical Isomerization of Terminal Propargyl Compounds toward the Synthesis of Allenes and Phenols
Source: Org Lett. 2026 May 11;28(20):6190–5. doi: 10.1021/acs.orglett.6c01122 (PMC13309000; doi:10.1021/acs.orglett.6c01122)
Supplement: Supplementary file 2 [file ol6c01122_si_002.zip › coordinates_xyz/def2svp/1s/1s_A.xyz]

17
1s_A
 C                  2.38553500    1.03423200    0.57088800
 C                 -0.34316300   -0.48157900   -0.33364400
 C                 -1.18430300   -1.13480100    0.57624400
 C                 -0.76964600    0.70788400   -0.93680800
 C                 -2.43532100   -0.60026400    0.88280200
 H                 -0.85402900   -2.06562900    1.04384000
 C                 -2.02307300    1.23873400   -0.62914900
 H                 -0.11411400    1.21727600   -1.64638100
 C                 -2.85645400    0.58647900    0.27990500
 H                 -3.08568000   -1.11577400    1.59361600
 H                 -2.34850400    2.16794000   -1.10301200
 H                 -3.83805600    1.00286300    0.51871700
 S                  1.25253300   -1.17021700   -0.73679400
 C                  2.29007400   -0.42393000    0.60307700
 H                  3.27126800   -0.90652800    0.45661300
 H                  1.89543100   -0.79154900    1.56437600
 C                  2.44187700    2.27572200    0.54684000
