# Supplementary material for: All About the Base: Electrochemical Isomerization of Terminal Propargyl Compounds toward the Synthesis of Allenes and Phenols
Source: Org Lett. 2026 May 11;28(20):6190–5. doi: 10.1021/acs.orglett.6c01122 (PMC13309000; doi:10.1021/acs.orglett.6c01122)
Supplement: Supplementary file 2 [file ol6c01122_si_002.zip › coordinates_xyz/def2svp/1s/1s_A_ox.xyz]

17
1s_A_ox
 C                 -2.49941600    0.47952000    0.83048300
 C                  0.34187700   -0.16063300   -0.41304200
 C                  0.97285100    1.06828000   -0.63376600
 C                  1.01480700   -1.20874700    0.22694700
 C                  2.28600200    1.24799800   -0.20286900
 H                  0.43773000    1.88125800   -1.12911300
 C                  2.32343100   -1.01298600    0.65998700
 H                  0.52316300   -2.17164000    0.38435800
 C                  2.95900100    0.21178300    0.44484600
 H                  2.78123600    2.20702000   -0.36860400
 H                  2.85170900   -1.82574600    1.16271900
 H                  3.98662900    0.35835800    0.78471200
 S                 -1.29768000   -0.38948100   -1.04914200
 C                 -2.25505400   -0.88520100    0.44823000
 H                 -1.64887000   -1.48747800    1.13788600
 H                 -3.13949700   -1.44437900    0.11124000
 C                 -2.64836900    1.71237000    1.08969700
