# Supplementary material for: All About the Base: Electrochemical Isomerization of Terminal Propargyl Compounds toward the Synthesis of Allenes and Phenols
Source: Org Lett. 2026 May 11;28(20):6190–5. doi: 10.1021/acs.orglett.6c01122 (PMC13309000; doi:10.1021/acs.orglett.6c01122)
Supplement: Supplementary file 2 [file ol6c01122_si_002.zip › coordinates_xyz/def2svp/1s/1s_BH_red.xyz]

18
1s_BH_red
 C                 -1.74502500    2.43399100   -0.01308400
 H                 -1.57418500    2.97634600   -0.95100600
 C                 -2.15149800    1.18333100   -0.00780900
 C                 -2.47381300   -0.08238200   -0.00214800
 H                 -3.52284900   -0.40520700   -0.00119100
 H                 -1.57519500    2.98440700    0.92032800
 C                  0.30506900   -0.84087200    0.00515500
 C                  0.95388400   -0.44631200   -1.22832300
 C                  0.94641900   -0.42161200    1.23457800
 C                  2.15133500    0.23531600   -1.22022700
 H                  0.48240200   -0.71109600   -2.18095800
 C                  2.14370900    0.26030000    1.21996200
 H                  0.46924600   -0.66738600    2.18945600
 C                  2.79255100    0.60567400   -0.00169100
 H                  2.61899700    0.49788000   -2.17620100
 H                  2.60537300    0.54239300    2.17329200
 H                  3.73858800    1.15212100   -0.00429900
 S                 -1.29863600   -1.49587900    0.00700700
