# Supplementary material for: All About the Base: Electrochemical Isomerization of Terminal Propargyl Compounds toward the Synthesis of Allenes and Phenols
Source: Org Lett. 2026 May 11;28(20):6190–5. doi: 10.1021/acs.orglett.6c01122 (PMC13309000; doi:10.1021/acs.orglett.6c01122)
Supplement: Supplementary file 2 [file ol6c01122_si_002.zip › coordinates_xyz/def2svp/1s/1s_BH_ox.xyz]

18
1s_BH_ox
 C                  4.57094900    0.11484300   -0.03652500
 H                  5.09092000    0.16206600   -1.00123100
 C                  3.29928900    0.34669100    0.03920900
 C                  1.98853800    0.57511700    0.11565800
 H                  1.58343000    1.57725100    0.29097100
 H                  5.14869600   -0.13017600    0.86328800
 C                 -0.68849800   -0.21283100   -0.01646600
 C                 -1.64658200   -1.25240100    0.01252200
 C                 -1.08564200    1.13912500   -0.04189800
 C                 -2.99460800   -0.93014900    0.02886500
 H                 -1.33055800   -2.29875300    0.02690300
 C                 -2.43853900    1.43599600   -0.02600200
 H                 -0.35764400    1.94939200   -0.08580700
 C                 -3.39159500    0.40983300    0.01181000
 H                 -3.74002300   -1.72658200    0.05558400
 H                 -2.75871100    2.47892100   -0.04803300
 H                 -4.45425100    0.66031800    0.02405500
 S                  0.94614200   -0.77686100   -0.04054800
