# Supplementary material for: All About the Base: Electrochemical Isomerization of Terminal Propargyl Compounds toward the Synthesis of Allenes and Phenols
Source: Org Lett. 2026 May 11;28(20):6190–5. doi: 10.1021/acs.orglett.6c01122 (PMC13309000; doi:10.1021/acs.orglett.6c01122)
Supplement: Supplementary file 2 [file ol6c01122_si_002.zip › coordinates_xyz/def2svp/1s/1s_C.xyz]

17
1s_C
 C                  3.82707000    1.08766700   -0.90462100
 H                  3.71856700    2.08078800   -1.35517600
 C                  2.99636200    0.53635100   -0.11580600
 C                  2.20158000   -0.16761100    0.73437100
 H                  2.30748100   -0.07177100    1.82112200
 C                 -0.55026500   -0.41648500    0.06336100
 C                 -1.68407700   -1.12526900   -0.36633200
 C                 -0.68330800    0.93340800    0.40585600
 C                 -2.92204300   -0.49124800   -0.45106200
 H                 -1.59537500   -2.18179300   -0.63731600
 C                 -1.92670100    1.56191200    0.32039300
 H                  0.19733700    1.48835800    0.73940000
 C                 -3.05209900    0.85681600   -0.10751300
 H                 -3.79411700   -1.05730500   -0.78899700
 H                 -2.01362600    2.61737200    0.59218700
 H                 -4.02337400    1.35253200   -0.17392300
 S                  0.99775000   -1.30508900    0.14567700
