# Supplementary material for: All About the Base: Electrochemical Isomerization of Terminal Propargyl Compounds toward the Synthesis of Allenes and Phenols
Source: Org Lett. 2026 May 11;28(20):6190–5. doi: 10.1021/acs.orglett.6c01122 (PMC13309000; doi:10.1021/acs.orglett.6c01122)
Supplement: Supplementary file 2 [file ol6c01122_si_002.zip › coordinates_xyz/def2svp/1s/1s_B.xyz]

17
1s_B
 C                  4.63248500    0.38496200    0.00003200
 H                  5.21068500    0.39192200   -0.93345700
 C                  3.29344600    0.36076300   -0.00008800
 C                  2.00488100    0.45704400    0.00006600
 H                  5.21041200    0.39188900    0.93369900
 C                 -0.68838500   -0.28292700   -0.00002800
 C                 -1.74281500   -1.21072100   -0.00001500
 C                 -0.98609700    1.08384000   -0.00004400
 C                 -3.06595000   -0.77396100    0.00001900
 H                 -1.52482500   -2.28307100   -0.00006700
 C                 -2.31356200    1.51373900   -0.00000300
 H                 -0.16134600    1.80027000   -0.00013100
 C                 -3.36091800    0.59160000    0.00003900
 H                 -3.87461300   -1.50952600    0.00002500
 H                 -2.52930300    2.58564000   -0.00000700
 H                 -4.39876400    0.93276700    0.00009300
 S                  0.96432800   -0.94099500   -0.00000100
