# Supplementary material for: All About the Base: Electrochemical Isomerization of Terminal Propargyl Compounds toward the Synthesis of Allenes and Phenols
Source: Org Lett. 2026 May 11;28(20):6190–5. doi: 10.1021/acs.orglett.6c01122 (PMC13309000; doi:10.1021/acs.orglett.6c01122)
Supplement: Supplementary file 2 [file ol6c01122_si_002.zip › coordinates_xyz/def2svp/1s/1s_AH_ox.xyz]

18
1s_AH_ox
 C                 -2.69328100    0.68846800   -0.20510400
 C                  0.46517400   -0.45471800    0.07209600
 C                  1.61828500   -1.11584800   -0.45915900
 C                  0.55976200    0.88115000    0.55765700
 C                  2.82264700   -0.45034600   -0.50224000
 H                  1.53501200   -2.14089400   -0.82873500
 C                  1.77542300    1.52342000    0.50111900
 H                 -0.30746200    1.39790300    0.96877800
 C                  2.90694400    0.86824000   -0.02576800
 H                  3.70614400   -0.94595300   -0.90639600
 H                  1.86417100    2.54674400    0.86848200
 H                  3.86253200    1.39504200   -0.06174700
 S                 -0.94838800   -1.39919700    0.06050900
 C                 -2.29396800   -0.35848400    0.72191600
 H                 -1.98918600    0.03367700    1.70461200
 H                 -3.11114600   -1.07831500    0.88680700
 C                 -3.00899200    1.55858100   -0.98197900
 H                 -3.29780800    2.33615600   -1.67118100
