# Supplementary material for: All About the Base: Electrochemical Isomerization of Terminal Propargyl Compounds toward the Synthesis of Allenes and Phenols
Source: Org Lett. 2026 May 11;28(20):6190–5. doi: 10.1021/acs.orglett.6c01122 (PMC13309000; doi:10.1021/acs.orglett.6c01122)
Supplement: Supplementary file 2 [file ol6c01122_si_002.zip › coordinates_xyz/def2svp/1s/1s_BH.xyz]

18
1s_BH
 C                 -1.64315200    2.43662000   -0.00391200
 H                 -1.47126800    2.97816800   -0.94175800
 C                 -2.04489000    1.19082100   -0.00210300
 C                 -2.41776400   -0.06438800   -0.00017700
 H                 -3.47923300   -0.34107100    0.00034700
 H                 -1.47109600    2.98079900    0.93237900
 C                  0.26303800   -0.70916800    0.00107600
 C                  0.89349900   -0.41150700   -1.21147100
 C                  0.89145700   -0.40463200    1.21299000
 C                  2.15018000    0.19347200   -1.20875900
 H                  0.39829200   -0.65052200   -2.15540700
 C                  2.14810400    0.20038400    1.20896500
 H                  0.39470100   -0.63837600    2.15743600
 C                  2.77740500    0.49926700   -0.00022900
 H                  2.64131600    0.42566300   -2.15654900
 H                  2.63764200    0.43795200    2.15624900
 H                  3.76221200    0.97226800   -0.00073500
 S                 -1.34499000   -1.48438100    0.00186000
