# Supplementary material for: All About the Base: Electrochemical Isomerization of Terminal Propargyl Compounds toward the Synthesis of Allenes and Phenols
Source: Org Lett. 2026 May 11;28(20):6190–5. doi: 10.1021/acs.orglett.6c01122 (PMC13309000; doi:10.1021/acs.orglett.6c01122)
Supplement: Supplementary file 2 [file ol6c01122_si_002.zip › coordinates_xyz/def2svp/1s/1s_B_ox.xyz]

17
1s_B_ox
 C                  4.19057200    1.12493500   -0.00005800
 H                  4.09025700    2.21377600   -0.00007800
 C                  3.08285600    0.32886700   -0.00001600
 C                  2.07166600   -0.38791300   -0.00002600
 H                  5.19100500    0.68355500   -0.00013600
 C                 -0.66440400   -0.41570200    0.00001300
 C                 -1.89251600   -1.08721500   -0.00005700
 C                 -0.61670600    0.97884000    0.00007600
 C                 -3.07590600   -0.35192200   -0.00007200
 H                 -1.92973000   -2.18016300   -0.00010700
 C                 -1.80999600    1.70208600    0.00004900
 H                  0.34201900    1.50153300    0.00014100
 C                 -3.03929700    1.04352100   -0.00002500
 H                 -4.03331700   -0.87776800   -0.00013100
 H                 -1.77198800    2.79388400    0.00008900
 H                 -3.96878400    1.61689500   -0.00004600
 S                  0.78768300   -1.46029300    0.00006000
