# Supplementary material for: All About the Base: Electrochemical Isomerization of Terminal Propargyl Compounds toward the Synthesis of Allenes and Phenols
Source: Org Lett. 2026 May 11;28(20):6190–5. doi: 10.1021/acs.orglett.6c01122 (PMC13309000; doi:10.1021/acs.orglett.6c01122)
Supplement: Supplementary file 2 [file ol6c01122_si_002.zip › coordinates_xyz/def2svp/1s/1s_AH_red.xyz]

18
1s_AH_red
 C                 -2.55951100    0.81844200   -0.56112300
 C                  0.45110000   -0.55447700    0.42869900
 C                  1.35073300   -1.13880600   -0.54586100
 C                  0.83746000    0.73428100    0.95803400
 C                  2.52535800   -0.51020600   -0.90673000
 H                  1.08957900   -2.10560000   -0.98964000
 C                  2.01715600    1.34382600    0.58775100
 H                  0.17318800    1.22478700    1.67783300
 C                  2.90214900    0.74258400   -0.35364200
 H                  3.18287700   -0.99511800   -1.63764200
 H                  2.27606200    2.31314500    1.02878000
 H                  3.83186300    1.23424000   -0.64947400
 S                 -1.09919800   -1.23807700    0.75020800
 C                 -2.29262100   -0.59926100   -0.64769200
 H                 -3.21401000   -1.19031200   -0.52669500
 H                 -1.82720700   -0.86308300   -1.60888800
 C                 -2.73570500    2.01607500   -0.44926300
 H                 -2.90190500    3.07642600   -0.35863000
