# Supplementary material for: All About the Base: Electrochemical Isomerization of Terminal Propargyl Compounds toward the Synthesis of Allenes and Phenols
Source: Org Lett. 2026 May 11;28(20):6190–5. doi: 10.1021/acs.orglett.6c01122 (PMC13309000; doi:10.1021/acs.orglett.6c01122)
Supplement: Supplementary file 2 [file ol6c01122_si_002.zip › coordinates_xyz/def2svp/1s/1s_C_ox.xyz]

17
1s_C_ox
 C                 -1.64415500    2.46688400   -0.03579000
 H                 -1.31204400    3.49191000   -0.04508100
 C                 -2.03219900    1.30349500   -0.02378200
 C                 -2.44843200   -0.01544600   -0.01116500
 H                 -3.51346000   -0.26907100   -0.02034700
 C                  0.22977300   -0.66495400    0.01208200
 C                  0.87250200   -0.42227500   -1.20566100
 C                  0.85948200   -0.35298000    1.22085500
 C                  2.14770800    0.14208200   -1.21034900
 H                  0.37505800   -0.66971400   -2.14617700
 C                  2.13468500    0.21124200    1.20731800
 H                  0.35202900   -0.54673500    2.16857400
 C                  2.77795400    0.45882200   -0.00614400
 H                  2.65036500    0.33421700   -2.16099500
 H                  2.62724600    0.45733700    2.15079400
 H                  3.77735600    0.89994100   -0.01335700
 S                 -1.39627800   -1.40369400    0.02390100
