# Supplementary material for: All About the Base: Electrochemical Isomerization of Terminal Propargyl Compounds toward the Synthesis of Allenes and Phenols
Source: Org Lett. 2026 May 11;28(20):6190–5. doi: 10.1021/acs.orglett.6c01122 (PMC13309000; doi:10.1021/acs.orglett.6c01122)
Supplement: Supplementary file 2 [file ol6c01122_si_002.zip › coordinates_xyz/def2svp/1s/1s_AH.xyz]

18
1s_AH
 C                 -2.33426500    0.94218300   -0.54713400
 C                  0.37367200   -0.51155700    0.33414600
 C                  1.15474300   -1.07378400   -0.68298000
 C                  0.84493700    0.60036300    1.04069600
 C                  2.39335300   -0.51691600   -0.99771400
 H                  0.78988600   -1.94798600   -1.22775700
 C                  2.08950900    1.14862300    0.72740900
 H                  0.23416100    1.03652900    1.83432800
 C                  2.86237900    0.59306400   -0.29216100
 H                  2.99815700   -0.95692400   -1.79407400
 H                  2.45350700    2.01676400    1.28184300
 H                  3.83545100    1.02493900   -0.53777800
 S                 -1.21213100   -1.22019600    0.75077000
 C                 -2.24676400   -0.51169300   -0.58927500
 H                 -3.24237200   -0.96300500   -0.45494900
 H                 -1.86117000   -0.84700000   -1.56406100
 C                 -2.37087800    2.15167200   -0.50580600
 H                 -2.41365200    3.22810100   -0.47295700
