# Supplementary material for: All About the Base: Electrochemical Isomerization of Terminal Propargyl Compounds toward the Synthesis of Allenes and Phenols
Source: Org Lett. 2026 May 11;28(20):6190–5. doi: 10.1021/acs.orglett.6c01122 (PMC13309000; doi:10.1021/acs.orglett.6c01122)
Supplement: Supplementary file 2 [file ol6c01122_si_002.zip › coordinates_xyz/def2svp/1g/1g_A.xyz]

27
1g_A
 N                 -1.90137500   -0.10767800    0.35076600
 C                 -3.35110000    1.83662400    0.02604700
 O                 -0.94707600   -2.42878800    0.34937700
 S                 -0.88605700   -1.18385200   -0.40571800
 O                 -1.23123900   -1.17899200   -1.82173000
 C                  0.75788900   -0.52064700   -0.23856800
 C                  1.52646900   -0.85853700    0.87767900
 C                  1.23751100    0.37651600   -1.19215600
 C                  2.78302900   -0.28393100    1.03476300
 H                  1.14646300   -1.57348300    1.60963000
 C                  2.49853400    0.94296800   -1.01848400
 H                  0.63581100    0.62394600   -2.06860300
 C                  3.28826000    0.62659200    0.09407100
 H                  3.38846400   -0.54990900    1.90521200
 H                  2.87754300    1.64338500   -1.76687800
 C                  4.64635700    1.24175100    0.28820200
 H                  4.66982400    1.84856200    1.20713900
 H                  5.41772200    0.46347500    0.39506100
 H                  4.92130700    1.88809900   -0.55652100
 C                 -1.80972400   -0.05388400    1.80284100
 H                 -0.91236200    0.49395100    2.14815800
 H                 -2.70081500    0.46799300    2.17794700
 H                 -1.80148200   -1.06904800    2.21586900
 C                 -4.41844800    2.40376100    0.31068300
 C                 -2.07320500    1.19598400   -0.31772700
 H                 -2.01788000    1.01650600   -1.40107900
 H                 -1.22498700    1.86095800   -0.05508900
