# Supplementary material for: All About the Base: Electrochemical Isomerization of Terminal Propargyl Compounds toward the Synthesis of Allenes and Phenols
Source: Org Lett. 2026 May 11;28(20):6190–5. doi: 10.1021/acs.orglett.6c01122 (PMC13309000; doi:10.1021/acs.orglett.6c01122)
Supplement: Supplementary file 2 [file ol6c01122_si_002.zip › coordinates_xyz/def2svp/1g/1g_BH_ox.xyz]

28
1g_BH_ox
 N                 -1.77218900    0.09276500    0.32272200
 C                 -4.34068500   -2.39054400    0.23640500
 H                 -5.36851600   -2.10493800    0.50007500
 C                 -3.47569300   -1.49953400   -0.11576700
 C                 -2.57160000   -0.55842000   -0.51722800
 H                 -2.48116500   -0.30649100   -1.58035700
 H                 -4.06786200   -3.45390900    0.28384100
 O                 -1.03772100    1.41775700   -1.74795600
 S                 -0.64995300    1.31412400   -0.35788100
 O                 -0.75710600    2.42759200    0.55601300
 C                  0.89197100    0.50170800   -0.18920200
 C                  1.25587100   -0.45865200   -1.13954300
 C                  1.72305700    0.83975600    0.87891000
 C                  2.48010200   -1.09357200   -0.99773700
 H                  0.59770900   -0.70286900   -1.97550400
 C                  2.94777600    0.19041000    0.99519900
 H                  1.42193100    1.59798300    1.60344100
 C                  3.34342300   -0.78161200    0.06709300
 H                  2.77993200   -1.84590700   -1.73080400
 H                  3.60977800    0.44725000    1.82492200
 C                  4.66605900   -1.47994900    0.18932300
 H                  5.20472800   -1.17166500    1.09520600
 H                  4.52630700   -2.57143700    0.21718900
 H                  5.29846600   -1.25724200   -0.68436500
 C                 -1.76535500   -0.06300200    1.76918800
 H                 -2.20652700    0.83170600    2.22916100
 H                 -2.34900400   -0.95003600    2.03991900
 H                 -0.73215200   -0.19011200    2.12001500
