# Supplementary material for: All About the Base: Electrochemical Isomerization of Terminal Propargyl Compounds toward the Synthesis of Allenes and Phenols
Source: Org Lett. 2026 May 11;28(20):6190–5. doi: 10.1021/acs.orglett.6c01122 (PMC13309000; doi:10.1021/acs.orglett.6c01122)
Supplement: Supplementary file 2 [file ol6c01122_si_002.zip › coordinates_xyz/def2svp/1g/1g_B_ox.xyz]

27
1g_B_ox
 N                 -1.89926700   -0.45614100    0.61857000
 C                 -3.04624300    3.28968700    0.17006700
 H                 -3.17187100    3.71565000   -0.82920100
 C                 -2.64283700    1.98920100    0.32690700
 C                 -2.28480900    0.81603900    0.45970900
 H                 -3.24777300    3.91935000    1.04098000
 O                 -0.95457700   -2.57722300   -0.36860400
 S                 -0.95810100   -1.14966400   -0.63429100
 O                 -1.49157300   -0.61744400   -1.87384200
 C                  0.66421100   -0.49829500   -0.36605500
 C                  1.54255300   -1.17904700    0.47629000
 C                  1.02006200    0.71308200   -0.96411400
 C                  2.79774000   -0.62910500    0.72314200
 H                  1.25384000   -2.12956600    0.92843000
 C                  2.27740300    1.24407000   -0.70352800
 H                  0.32516800    1.22752700   -1.63010800
 C                  3.18410400    0.58561000    0.14202000
 H                  3.49241900   -1.15805000    1.37998200
 H                  2.56507300    2.18988600   -1.16947100
 C                  4.54313300    1.17333400    0.39806800
 H                  5.14895900    1.15812800   -0.52195900
 H                  4.46271500    2.22414800    0.71511600
 H                  5.08506800    0.61476100    1.17329200
 C                 -1.78769700   -1.02340100    1.96524500
 H                 -0.88467800   -0.65977500    2.48152800
 H                 -2.67811500   -0.72793900    2.53403700
 H                 -1.76284200   -2.11621000    1.88909700
