# Supplementary material for: All About the Base: Electrochemical Isomerization of Terminal Propargyl Compounds toward the Synthesis of Allenes and Phenols
Source: Org Lett. 2026 May 11;28(20):6190–5. doi: 10.1021/acs.orglett.6c01122 (PMC13309000; doi:10.1021/acs.orglett.6c01122)
Supplement: Supplementary file 2 [file ol6c01122_si_002.zip › coordinates_xyz/def2svp/1g/1g_B.xyz]

27
1g_B
 N                 -1.95518000   -0.21744600    0.21504600
 C                 -3.39467200    3.12038100    0.09262800
 H                 -2.89939700    3.97298100    0.57846900
 C                 -2.74320700    1.98596900   -0.18716100
 C                 -2.09473900    0.93216100   -0.58261600
 H                 -4.45830700    3.25800000   -0.14864100
 O                 -0.91602400   -2.48161200    0.59389200
 S                 -0.86576900   -1.35367800   -0.33470900
 O                 -1.10828000   -1.59597500   -1.74975300
 C                  0.74135600   -0.59842900   -0.18140800
 C                  1.44044100   -0.72045300    1.01811800
 C                  1.26204500    0.14803500   -1.24027200
 C                  2.67383400   -0.08564300    1.15531400
 H                  1.02911400   -1.31584200    1.83551700
 C                  2.49367100    0.77541500   -1.08656700
 H                  0.70648300    0.22838600   -2.17582300
 C                  3.21879100    0.67082000    0.11049700
 H                  3.22509300   -0.18459000    2.09391500
 H                  2.90508400    1.35847000   -1.91488100
 C                  4.55313500    1.35034200    0.25073200
 H                  5.27960100    0.93354000   -0.46482100
 H                  4.46986600    2.42698300    0.03611500
 H                  4.96302200    1.23016900    1.26306300
 C                 -2.23598300   -0.18095300    1.64383300
 H                 -1.57180200    0.53047500    2.16795600
 H                 -3.27448200    0.15508000    1.78175500
 H                 -2.12931600   -1.17786100    2.08569600
