# Supplementary material for: All About the Base: Electrochemical Isomerization of Terminal Propargyl Compounds toward the Synthesis of Allenes and Phenols
Source: Org Lett. 2026 May 11;28(20):6190–5. doi: 10.1021/acs.orglett.6c01122 (PMC13309000; doi:10.1021/acs.orglett.6c01122)
Supplement: Supplementary file 2 [file ol6c01122_si_002.zip › coordinates_xyz/def2svp/1g/1g_AH.xyz]

28
1g_AH
 N                 -1.83082400   -0.14438800    0.37385800
 C                 -3.44199400    1.62667600    0.02638400
 O                 -0.85102700   -2.44822500    0.26614000
 S                 -0.80271600   -1.17593100   -0.43880900
 O                 -1.16487700   -1.10541400   -1.84794100
 C                  0.82929000   -0.49702200   -0.24789700
 C                  1.60705700   -0.87649500    0.84501800
 C                  1.29131600    0.44948900   -1.16593700
 C                  2.86064300   -0.29390300    1.01982200
 H                  1.24144600   -1.62730900    1.54771400
 C                  2.54443500    1.01986800   -0.97500300
 H                  0.68069100    0.72800900   -2.02684500
 C                  3.34777700    0.66082300    0.11872100
 H                  3.47400000   -0.59166000    1.87381000
 H                  2.91215800    1.75737000   -1.69310900
 C                  4.70188900    1.28752500    0.30118400
 H                  5.35768200    1.05033100   -0.55126200
 H                  4.62135100    2.38442500    0.35154900
 H                  5.19006300    0.93342800    1.21934800
 C                 -1.71564500   -0.12115100    1.82620000
 H                 -0.84440300    0.46767200    2.16737000
 H                 -2.62812500    0.33146500    2.23897900
 H                 -1.64141600   -1.14575100    2.20804600
 C                 -4.55509000    2.03482500    0.26603100
 H                 -5.54920000    2.39659100    0.47356400
 C                 -2.08594400    1.14738000   -0.26042100
 H                 -1.97651300    1.03478500   -1.34798100
 H                 -1.35368100    1.90728700    0.07254900
