# Supplementary material for: All About the Base: Electrochemical Isomerization of Terminal Propargyl Compounds toward the Synthesis of Allenes and Phenols
Source: Org Lett. 2026 May 11;28(20):6190–5. doi: 10.1021/acs.orglett.6c01122 (PMC13309000; doi:10.1021/acs.orglett.6c01122)
Supplement: Supplementary file 2 [file ol6c01122_si_002.zip › coordinates_xyz/def2svp/1g/1g_A_ox.xyz]

27
1g_A_ox
 N                 -2.13206200    0.52178500    0.40547200
 C                 -0.46524900    2.28594900   -0.01082400
 O                 -1.99871600   -1.98981400    0.37880000
 S                 -1.55102500   -0.83773400   -0.38640400
 O                 -1.92351900   -0.68741900   -1.78558700
 C                  0.21582100   -0.70747400   -0.26607200
 C                  0.86557900   -1.19379000    0.86571000
 C                  0.91516500   -0.00221100   -1.25260300
 C                  2.23249400   -0.96379400    1.01161200
 H                  0.31284800   -1.74975400    1.62523300
 C                  2.27952000    0.22238700   -1.08471900
 H                  0.40126700    0.35162600   -2.14859800
 C                  2.95730400   -0.24846800    0.04997000
 H                  2.74608500   -1.34878800    1.89587800
 H                  2.82912400    0.76942100   -1.85453500
 C                  4.42308500    0.02949400    0.22668900
 H                  4.97966700   -0.17972300   -0.69889900
 H                  4.58150600    1.09286100    0.46875700
 H                  4.85305600   -0.57144200    1.03950000
 C                 -2.08410700    0.51540400    1.86273900
 H                 -1.06732900    0.69802100    2.25611400
 H                 -2.75132100    1.30846700    2.22792500
 H                 -2.45226300   -0.44678800    2.23543400
 C                  0.67918800    2.76873600    0.29248700
 C                 -1.81676700    1.78733200   -0.23888300
 H                 -2.51149000    2.56356400    0.13547000
 H                 -2.01463400    1.72026000   -1.32045700
