# Supplementary material for: All About the Base: Electrochemical Isomerization of Terminal Propargyl Compounds toward the Synthesis of Allenes and Phenols
Source: Org Lett. 2026 May 11;28(20):6190–5. doi: 10.1021/acs.orglett.6c01122 (PMC13309000; doi:10.1021/acs.orglett.6c01122)
Supplement: Supplementary file 2 [file ol6c01122_si_002.zip › coordinates_xyz/def2svp/1g/1g_C_ox.xyz]

27
1g_C_ox
 N                 -1.95797800   -0.15481100    0.30101300
 C                 -3.16005900    3.19857900    0.20669100
 H                 -3.49301000    4.17426900    0.52062200
 C                 -2.77560800    2.09002900   -0.15297600
 C                 -2.36353500    0.83898200   -0.58140000
 H                 -2.36981900    0.57432600   -1.63974900
 O                 -0.99077100   -2.46059600    0.63136800
 S                 -0.91060500   -1.34540000   -0.29648000
 O                 -1.25732600   -1.52358200   -1.69733100
 C                  0.70114400   -0.61898500   -0.18516600
 C                  1.46608400   -0.82221200    0.96541400
 C                  1.15762700    0.19024000   -1.22525400
 C                  2.70499800   -0.20030700    1.06685100
 H                  1.09907200   -1.46638700    1.76633900
 C                  2.40101400    0.80506100   -1.10310900
 H                  0.55573200    0.33205700   -2.12480000
 C                  3.19123100    0.62296100    0.03941000
 H                  3.31130000   -0.35893600    1.96227800
 H                  2.76618700    1.43685000   -1.91636400
 C                  4.53336700    1.28582800    0.17344900
 H                  4.55487500    1.94460000    1.05561400
 H                  5.32641500    0.53455400    0.31177100
 H                  4.77763500    1.88717300   -0.71272000
 C                 -1.93132100    0.10048800    1.73469200
 H                 -1.15294400    0.83386600    2.00499300
 H                 -2.91199800    0.48876500    2.04005500
 H                 -1.75280200   -0.84161800    2.26464700
