# Supplementary material for: All About the Base: Electrochemical Isomerization of Terminal Propargyl Compounds toward the Synthesis of Allenes and Phenols
Source: Org Lett. 2026 May 11;28(20):6190–5. doi: 10.1021/acs.orglett.6c01122 (PMC13309000; doi:10.1021/acs.orglett.6c01122)
Supplement: Supplementary file 2 [file ol6c01122_si_002.zip › coordinates_xyz/def2svp/1g/1g_AH_ox.xyz]

28
1g_AH_ox
 N                 -1.78264000    0.05977400   -0.30069700
 C                 -3.21166400   -1.84643000    0.19916700
 O                 -0.86580800    2.41964000   -0.74315600
 S                 -0.70398100    1.40466200    0.26844200
 O                 -1.10894600    1.59928700    1.64018400
 C                  0.83189800    0.59246700    0.14839600
 C                  1.55516000    0.68280900   -1.04504000
 C                  1.29158300   -0.14749000    1.24603200
 C                  2.76671700    0.00995400   -1.13181000
 H                  1.18515000    1.27306700   -1.88501600
 C                  2.50338100   -0.80855400    1.13015700
 H                  0.71484300   -0.19774300    2.17129400
 C                  3.25744000   -0.74356000   -0.05495700
 H                  3.34630200    0.07333400   -2.05500000
 H                  2.87919700   -1.38716900    1.97688400
 C                  4.56855800   -1.46484000   -0.14750200
 H                  4.44346800   -2.52812000    0.10779000
 H                  5.00285000   -1.39096100   -1.15311800
 H                  5.28577700   -1.04231300    0.57386600
 C                 -1.95375000   -0.15969300   -1.69704600
 H                 -1.67151500   -1.20128700   -1.93487000
 H                 -3.02969600   -0.05645400   -1.93586700
 H                 -1.36489600    0.55660900   -2.27914200
 C                 -3.87558700   -2.76813900   -0.21111200
 H                 -4.46903000   -3.59203900   -0.57597400
 C                 -2.41937800   -0.74329700    0.71260700
 H                 -3.03731400   -0.06027900    1.32947200
 H                 -1.63107200   -1.11042600    1.39991200
