# Supplementary material for: All About the Base: Electrochemical Isomerization of Terminal Propargyl Compounds toward the Synthesis of Allenes and Phenols
Source: Org Lett. 2026 May 11;28(20):6190–5. doi: 10.1021/acs.orglett.6c01122 (PMC13309000; doi:10.1021/acs.orglett.6c01122)
Supplement: Supplementary file 2 [file ol6c01122_si_002.zip › coordinates_xyz/def2svp/1g/1g_BH_red.xyz]

28
1g_BH_red
 N                 -1.97884100   -0.19924200    0.37233300
 C                 -2.89491500    3.31522700    0.15367800
 H                 -2.15257300    4.12391100    0.12697000
 C                 -2.58231100    2.08142800   -0.16067200
 C                 -2.34741800    0.82454100   -0.49732600
 H                 -2.46266800    0.51173600   -1.54007700
 H                 -3.91250400    3.59590700    0.45745700
 O                 -1.03519800   -2.51791300    0.67560400
 S                 -0.87626100   -1.41428100   -0.27738200
 O                 -1.37836200   -1.56927700   -1.64852600
 C                  0.72084200   -0.85622800   -0.28208600
 C                  1.54045000   -0.98472900    0.90058800
 C                  1.15073700    0.08563100   -1.29625900
 C                  2.70729000   -0.26988300    1.01941800
 H                  1.23441700   -1.68133900    1.68510100
 C                  2.32902800    0.78609800   -1.13131400
 H                  0.55597900    0.20736600   -2.20461400
 C                  3.15234500    0.64515000    0.01387800
 H                  3.32412300   -0.41342100    1.91389200
 H                  2.64522400    1.47181000   -1.92603500
 C                  4.42621300    1.42566400    0.19008400
 H                  4.66711400    2.00782500   -0.71310000
 H                  4.37099200    2.14134300    1.03169900
 H                  5.29144000    0.77075900    0.39869600
 C                 -1.74847000    0.15558000    1.75705300
 H                 -0.92766400    0.88850500    1.87838000
 H                 -2.66504700    0.59699700    2.17852700
 H                 -1.51103600   -0.75155200    2.32601000
