# Supplementary material for: All About the Base: Electrochemical Isomerization of Terminal Propargyl Compounds toward the Synthesis of Allenes and Phenols
Source: Org Lett. 2026 May 11;28(20):6190–5. doi: 10.1021/acs.orglett.6c01122 (PMC13309000; doi:10.1021/acs.orglett.6c01122)
Supplement: Supplementary file 2 [file ol6c01122_si_002.zip › coordinates_xyz/def2svp/1g/1g_AH_red.xyz]

28
1g_AH_red
 N                  1.48091200    0.13025900    0.86992900
 C                  3.92660500   -0.03610700    0.51613500
 O                  1.26610900    1.58531900   -1.14370600
 S                  0.81604600    0.24946300   -0.72185900
 O                  1.28899400   -0.90872700   -1.49822100
 C                 -0.86685400    0.18405000   -0.55425700
 C                 -1.56066800    1.26804100    0.11458800
 C                 -1.58675300   -1.04817400   -0.76101000
 C                 -2.88410400    1.11624800    0.47530500
 H                 -1.03719500    2.20795400    0.30596300
 C                 -2.90494300   -1.15350200   -0.39212500
 H                 -1.07110300   -1.88704000   -1.23494400
 C                 -3.61386900   -0.07636300    0.23679400
 H                 -3.39478100    1.95699500    0.95981400
 H                 -3.43484700   -2.09259900   -0.58855000
 C                 -5.05546000   -0.23333300    0.63605800
 H                 -5.20242400   -1.02877900    1.39090800
 H                 -5.45529100    0.69815000    1.06679400
 H                 -5.70221900   -0.50029400   -0.22017100
 C                  1.28796100   -1.16392900    1.49419600
 H                  0.24018400   -1.47781900    1.37912800
 H                  1.93551100   -1.95547600    1.07239500
 H                  1.49600200   -1.07951500    2.57199200
 C                  4.85866800   -0.67130100    0.07516600
 H                  5.68776000   -1.23287200   -0.32333000
 C                  2.78984200    0.72883200    1.06677400
 H                  2.94906300    0.85672600    2.15076600
 H                  2.78285400    1.73182200    0.61913200
