# Supplementary material for: All About the Base: Electrochemical Isomerization of Terminal Propargyl Compounds toward the Synthesis of Allenes and Phenols
Source: Org Lett. 2026 May 11;28(20):6190–5. doi: 10.1021/acs.orglett.6c01122 (PMC13309000; doi:10.1021/acs.orglett.6c01122)
Supplement: Supplementary file 2 [file ol6c01122_si_002.zip › coordinates_xyz/def2svp/1g/1g_BH.xyz]

28
1g_BH
 N                  1.98129500   -0.22143500   -0.30320400
 C                  2.84567100    3.29424800   -0.19103500
 H                  2.08711700    4.08416000   -0.24882200
 C                  2.53596800    2.07696900    0.17506400
 C                  2.29364400    0.84409200    0.56670800
 H                  2.35489000    0.57308300    1.62459900
 H                  3.87483400    3.56845600   -0.45368500
 O                  0.99436100   -2.51190300   -0.62482200
 S                  0.92812300   -1.38755600    0.29478000
 O                  1.26744100   -1.56541200    1.69880300
 C                 -0.68633900   -0.65926000    0.18535400
 C                 -1.45006500   -0.85320500   -0.96761200
 C                 -1.14504400    0.14570600    1.22761600
 C                 -2.68724700   -0.22742400   -1.06954900
 H                 -1.08298600   -1.49450700   -1.77085400
 C                 -2.38679600    0.76464000    1.10621000
 H                 -0.54522000    0.28074600    2.12956700
 C                 -3.17448700    0.59140600   -0.03916400
 H                 -3.29140800   -0.37949100   -1.96763600
 H                 -2.75224400    1.39291500    1.92214100
 C                 -4.51495500    1.25818500   -0.17288000
 H                 -4.53587200    1.91606200   -1.05570900
 H                 -5.31056700    0.50918400   -0.30913800
 H                 -4.75667900    1.86119900    0.71291000
 C                  1.92808900    0.04935600   -1.73178000
 H                  1.12489000    0.76271800   -1.98883300
 H                  2.89237500    0.47712200   -2.03970300
 H                  1.77679600   -0.89047600   -2.27433400
