# Supplementary material for: All About the Base: Electrochemical Isomerization of Terminal Propargyl Compounds toward the Synthesis of Allenes and Phenols
Source: Org Lett. 2026 May 11;28(20):6190–5. doi: 10.1021/acs.orglett.6c01122 (PMC13309000; doi:10.1021/acs.orglett.6c01122)
Supplement: Supplementary file 2 [file ol6c01122_si_002.zip › coordinates_xyz/def2svp/1g/1g_C.xyz]

27
1g_C
 N                 -2.17126800    0.44952300    0.28773000
 C                  0.03159500    3.26747500    0.17904100
 H                  1.04999000    3.18296200   -0.23464900
 C                 -0.87417300    2.44832600   -0.21565200
 C                 -1.91626300    1.63447600   -0.49292200
 H                 -2.61222000    1.81971100   -1.31630700
 O                 -1.87165500   -2.04716000    0.59233200
 S                 -1.48952500   -0.95559900   -0.30183600
 O                 -1.83263200   -1.04556500   -1.71644900
 C                  0.27456300   -0.73701000   -0.18550300
 C                  0.91066400   -0.95645300    1.03872200
 C                  0.98705000   -0.26139200   -1.28384500
 C                  2.26917000   -0.68392200    1.15663100
 H                  0.34703600   -1.34206300    1.89061400
 C                  2.34816600    0.00625400   -1.14965700
 H                  0.47753700   -0.10185000   -2.23530100
 C                  3.00838500   -0.19328800    0.06900700
 H                  2.76989300   -0.85532900    2.11328900
 H                  2.90776500    0.38006300   -2.01094800
 C                  4.47468300    0.10400700    0.22186100
 H                  4.63884600    0.86479700    1.00102100
 H                  5.02777500   -0.79751500    0.52865200
 H                  4.91149100    0.47336800   -0.71619900
 C                 -2.20654700    0.59467400    1.73634400
 H                 -1.25467500    0.98055200    2.14722300
 H                 -3.00334600    1.30910100    1.98867900
 H                 -2.43826500   -0.36795500    2.20796200
