# Supplementary material for: All About the Base: Electrochemical Isomerization of Terminal Propargyl Compounds toward the Synthesis of Allenes and Phenols
Source: Org Lett. 2026 May 11;28(20):6190–5. doi: 10.1021/acs.orglett.6c01122 (PMC13309000; doi:10.1021/acs.orglett.6c01122)
Supplement: Supplementary file 2 [file ol6c01122_si_002.zip › coordinates_xyz/def2svp/1b/1b_BH_red.xyz]

24
1b_BH_red
 C                 -3.12140200   -0.63986300    0.00014200
 C                 -2.45869700   -0.54595900   -1.22658100
 C                 -1.01374600   -0.33711900   -1.22856800
 C                 -0.35851300   -0.24081000    0.00002000
 C                 -1.01371000   -0.33653200    1.22864500
 C                 -2.45866500   -0.54533100    1.22682700
 H                 -4.20816000   -0.79414200    0.00019000
 H                 -3.00934900   -0.62390000   -2.16787400
 H                 -0.44585700   -0.24006000   -2.15721100
 H                 -0.44578500   -0.23905600    2.15722400
 H                 -3.00928300   -0.62280900    2.16817600
 N                  1.06585500    0.01432700   -0.00005900
 C                  2.01319100   -0.98947200    0.00002400
 O                  3.20839100   -0.74015000   -0.00001900
 C                  1.48983400   -2.40360200    0.00027300
 H                  0.86369400   -2.58558500    0.88551200
 H                  0.86355700   -2.58585100   -0.88481300
 H                  2.34427400   -3.09034400    0.00031400
 C                 -0.00023900    3.49008400   -0.00028700
 H                 -0.32788000    3.96155700    0.93484200
 C                  0.73856800    2.40936500   -0.00026600
 C                  1.51222800    1.34539400   -0.00023600
 H                  2.60169500    1.44280100   -0.00032900
 H                 -0.32811100    3.96136700   -0.93543000
