# Supplementary material for: All About the Base: Electrochemical Isomerization of Terminal Propargyl Compounds toward the Synthesis of Allenes and Phenols
Source: Org Lett. 2026 May 11;28(20):6190–5. doi: 10.1021/acs.orglett.6c01122 (PMC13309000; doi:10.1021/acs.orglett.6c01122)
Supplement: Supplementary file 2 [file ol6c01122_si_002.zip › coordinates_xyz/def2svp/1b/1b_AH_ox.xyz]

24
1b_AH_ox
 C                  3.34788100    0.01774900   -0.22034500
 C                  2.62782000   -1.09487500   -0.69062900
 C                  1.26964700   -1.17754800   -0.50401800
 C                  0.57245900   -0.12286200    0.18612100
 C                  1.32226300    1.01714100    0.63542000
 C                  2.67944700    1.06917700    0.43825700
 H                  4.42706800    0.07297600   -0.37491000
 H                  3.14579700   -1.89229100   -1.22518600
 H                  0.72464700   -2.02671400   -0.90926600
 H                  0.82997500    1.83434100    1.15935800
 H                  3.24379700    1.92964600    0.80047500
 N                 -0.76549500   -0.17213400    0.36603900
 C                 -1.52873600   -1.40406500    0.13733900
 O                 -1.05751200   -2.44228900    0.49801400
 C                 -2.85319700   -1.23463000   -0.53161100
 H                 -3.63264400   -1.06617000    0.22773800
 H                 -2.85663900   -0.39282300   -1.23602200
 H                 -3.08602100   -2.17230000   -1.05101600
 C                 -1.57696900    2.07386200   -0.15974400
 C                 -1.52775000    1.00165200    0.83363300
 H                 -1.08932400    1.35583300    1.77774900
 H                 -2.54276700    0.67078300    1.08154300
 C                 -1.61508700    2.96551100   -0.97406000
 H                 -1.65199500    3.76329400   -1.69901700
