# Supplementary material for: All About the Base: Electrochemical Isomerization of Terminal Propargyl Compounds toward the Synthesis of Allenes and Phenols
Source: Org Lett. 2026 May 11;28(20):6190–5. doi: 10.1021/acs.orglett.6c01122 (PMC13309000; doi:10.1021/acs.orglett.6c01122)
Supplement: Supplementary file 2 [file ol6c01122_si_002.zip › coordinates_xyz/def2svp/1b/1b_B.xyz]

23
1b_B
 C                  3.11212900   -0.74259800    0.00003600
 C                  2.42117200   -0.62521900    1.20735700
 C                  1.04609300   -0.39221900    1.20849600
 C                  0.35416200   -0.28167100    0.00000400
 C                  1.04617200   -0.39192300   -1.20847500
 C                  2.42124300   -0.62493800   -1.20730400
 H                  4.18944200   -0.92485500    0.00004400
 H                  2.95647000   -0.71517100    2.15586900
 H                  0.49749800   -0.29640700    2.14851000
 H                  0.49763500   -0.29590400   -2.14850300
 H                  2.95659400   -0.71470200   -2.15580300
 N                 -1.04592800    0.02136400    0.00001300
 C                 -1.92129500   -1.03839500   -0.00008500
 O                 -1.51943500   -2.19353800   -0.00032000
 C                 -3.39646600   -0.71349800    0.00010600
 H                 -3.67226300   -0.12081600    0.88339400
 H                 -3.67243800   -0.12085400   -0.88316000
 H                 -3.95186300   -1.66002700    0.00016700
 C                  0.13385700    3.46457000   -0.00002400
 H                  0.46711300    3.94294900   -0.93178200
 C                 -0.62711100    2.36587000    0.00007300
 C                 -1.46638200    1.37361700    0.00016200
 H                  0.46733500    3.94296100    0.93164700
