# Supplementary material for: All About the Base: Electrochemical Isomerization of Terminal Propargyl Compounds toward the Synthesis of Allenes and Phenols
Source: Org Lett. 2026 May 11;28(20):6190–5. doi: 10.1021/acs.orglett.6c01122 (PMC13309000; doi:10.1021/acs.orglett.6c01122)
Supplement: Supplementary file 2 [file ol6c01122_si_002.zip › coordinates_xyz/def2svp/1b/1b_AH_red.xyz]

24
1b_AH_red
 C                 -3.36958600    0.31266700   -0.16511100
 C                 -2.43834800    0.56036900   -1.25328100
 C                 -1.08541400    0.34852600   -1.06814300
 C                 -0.56430600   -0.13449600    0.15860000
 C                 -1.49405100   -0.37892100    1.25578400
 C                 -2.84730400   -0.15170500    1.06192900
 H                 -4.44160400    0.48481800   -0.29096800
 H                 -2.80399600    0.91964300   -2.22064200
 H                 -0.38476600    0.54791900   -1.88814400
 H                 -1.11634300   -0.75651200    2.21107200
 H                 -3.53701600   -0.34659400    1.89295600
 N                  0.83954700   -0.27723900    0.36691500
 C                  1.58601900   -1.31085900   -0.12697300
 O                  2.80866100   -1.33549300   -0.03750200
 C                  0.82094400   -2.42978800   -0.79876800
 H                 -0.05090100   -2.73933700   -0.20593100
 H                  0.44953300   -2.10847000   -1.78368000
 H                  1.50399600   -3.27757900   -0.93786700
 C                  1.83822600    1.94419600    0.19530200
 C                  1.54911700    0.79220900    1.06209600
 H                  2.49497800    0.39883100    1.46077400
 H                  0.93260100    1.12626000    1.91115200
 C                  2.06189000    2.88885800   -0.52890000
 H                  2.26428800    3.72929700   -1.17231800
