# Supplementary material for: All About the Base: Electrochemical Isomerization of Terminal Propargyl Compounds toward the Synthesis of Allenes and Phenols
Source: Org Lett. 2026 May 11;28(20):6190–5. doi: 10.1021/acs.orglett.6c01122 (PMC13309000; doi:10.1021/acs.orglett.6c01122)
Supplement: Supplementary file 2 [file ol6c01122_si_002.zip › coordinates_xyz/def2svp/1b/1b_A_ox.xyz]

23
1b_A_ox
 C                  3.25759700    0.01183000   -0.06714100
 C                  2.65562500   -0.37878300    1.13035800
 C                  1.26634500   -0.43430100    1.22807100
 C                  0.47904800   -0.09735900    0.12406100
 C                  1.07863200    0.29990700   -1.07323200
 C                  2.46918700    0.34998900   -1.16750300
 H                  4.34664300    0.05321200   -0.14251100
 H                  3.27083200   -0.64417000    1.99305100
 H                  0.78200600   -0.74224600    2.15759300
 H                  0.44956900    0.56283400   -1.92641300
 H                  2.93778800    0.65696100   -2.10520300
 N                 -0.94677400   -0.13060200    0.23366600
 C                 -1.71842300   -1.20902600   -0.13787700
 O                 -2.93134600   -1.18672900   -0.01005900
 C                 -0.98273400   -2.39804000   -0.69967300
 H                 -0.47339100   -2.13190300   -1.63733200
 H                 -0.21730200   -2.75766500    0.00285600
 H                 -1.70953600   -3.19518600   -0.89365700
 C                 -1.45930700    2.25196500    0.09149600
 C                 -1.61115300    1.01634200    0.81756700
 H                 -1.29185700    1.18814700    1.86475200
 H                 -2.69387600    0.78564300    0.87680800
 C                 -1.32193100    3.35954700   -0.53698600
