# Supplementary material for: All About the Base: Electrochemical Isomerization of Terminal Propargyl Compounds toward the Synthesis of Allenes and Phenols
Source: Org Lett. 2026 May 11;28(20):6190–5. doi: 10.1021/acs.orglett.6c01122 (PMC13309000; doi:10.1021/acs.orglett.6c01122)
Supplement: Supplementary file 2 [file ol6c01122_si_002.zip › coordinates_xyz/def2svp/1b/1b_BH.xyz]

24
1b_BH
 C                 -3.08844400   -0.69040500    0.00016100
 C                 -2.40117200   -0.57322800   -1.20892300
 C                 -1.02666900   -0.33990800   -1.21149200
 C                 -0.34190200   -0.23121100    0.00003800
 C                 -1.02660800   -0.33962400    1.21162800
 C                 -2.40111100   -0.57294600    1.20918200
 H                 -4.16544000   -0.87340100    0.00020900
 H                 -2.93748700   -0.66326900   -2.15621400
 H                 -0.47510100   -0.24402500   -2.14937900
 H                 -0.47499300   -0.24351900    2.14946500
 H                 -2.93737900   -0.66276500    2.15652100
 N                  1.06511300    0.03407200   -0.00003000
 C                  2.02015000   -0.97078300    0.00011400
 O                  3.20826900   -0.70777200    0.00004500
 C                  1.49933900   -2.38510300    0.00029400
 H                  0.87781600   -2.57595300    0.88712700
 H                  0.87758400   -2.57612200   -0.88633900
 H                  2.35692500   -3.06769700    0.00025400
 C                 -0.08343800    3.47185500   -0.00048400
 H                 -0.42436800    3.93219100    0.93508800
 C                  0.69394200    2.41926500   -0.00035700
 C                  1.49320800    1.37550900   -0.00023200
 H                  2.58115400    1.48578800   -0.00027600
 H                 -0.42442500    3.93192300   -0.93616700
