# Supplementary material for: All About the Base: Electrochemical Isomerization of Terminal Propargyl Compounds toward the Synthesis of Allenes and Phenols
Source: Org Lett. 2026 May 11;28(20):6190–5. doi: 10.1021/acs.orglett.6c01122 (PMC13309000; doi:10.1021/acs.orglett.6c01122)
Supplement: Supplementary file 2 [file ol6c01122_si_002.zip › coordinates_xyz/def2svp/1b/1b_AH.xyz]

24
1b_AH
 C                  3.29529100    0.28531200   -0.15036400
 C                  2.80067100   -0.21956200    1.05360000
 C                  1.43042100   -0.41380500    1.21936000
 C                  0.55148900   -0.10086000    0.17882800
 C                  1.04467000    0.41182200   -1.02381300
 C                  2.41691900    0.59934900   -1.18795100
 H                  4.36970100    0.43503100   -0.27977200
 H                  3.48567000   -0.46738000    1.86763100
 H                  1.03073700   -0.81306200    2.15439000
 H                  0.34691900    0.65731100   -1.82748400
 H                  2.80041700    0.99632200   -2.13060300
 N                 -0.85496500   -0.27599400    0.36295600
 C                 -1.55998800   -1.33795100   -0.15331300
 O                 -2.77285400   -1.40765800   -0.04363300
 C                 -0.75201100   -2.40738300   -0.84795100
 H                 -0.35311000   -2.02833100   -1.80061600
 H                  0.10151300   -2.73388900   -0.23728400
 H                 -1.41144600   -3.25935100   -1.05103500
 C                 -1.79018700    1.97171400    0.19697900
 C                 -1.57975100    0.78794600    1.04312300
 H                 -1.02863600    1.08194900    1.94965400
 H                 -2.55279800    0.38407400    1.35389800
 C                 -1.94606600    2.94483600   -0.50537600
 H                 -2.09014100    3.81203500   -1.12913900
