# Supplementary material for: All About the Base: Electrochemical Isomerization of Terminal Propargyl Compounds toward the Synthesis of Allenes and Phenols
Source: Org Lett. 2026 May 11;28(20):6190–5. doi: 10.1021/acs.orglett.6c01122 (PMC13309000; doi:10.1021/acs.orglett.6c01122)
Supplement: Supplementary file 2 [file ol6c01122_si_002.zip › coordinates_xyz/def2svp/1b/1b_B_ox.xyz]

23
1b_B_ox
 C                 -3.29427800    0.87920400    0.00006200
 C                 -2.62853400    0.67526300   -1.20960500
 C                 -1.29581900    0.26607900   -1.21366300
 C                 -0.64030800    0.06104200   -0.00005800
 C                 -1.29562100    0.26637300    1.21360700
 C                 -2.62833500    0.67555800    1.20967000
 H                 -4.33853500    1.19964700    0.00010800
 H                 -3.14837200    0.83579100   -2.15662800
 H                 -0.75991400    0.10081600   -2.15078800
 H                 -0.75956200    0.10133500    2.15068400
 H                 -3.14801900    0.83631400    2.15674000
 N                  0.74030900   -0.35826900   -0.00011100
 C                  1.13079300   -1.71141800    0.00004300
 O                  2.30478100   -1.99991500    0.00002700
 C                  0.01226200   -2.71460800    0.00021100
 H                 -0.62556100   -2.59114800    0.88740400
 H                 -0.62560400   -2.59140400   -0.88698600
 H                  0.45182200   -3.71854100    0.00034100
 C                  3.41803300    2.54323300    0.00005900
 H                  4.48971800    2.32634000    0.00047300
 C                  2.50013200    1.52473800   -0.00011700
 C                  1.68041400    0.60477600   -0.00030000
 H                  3.09116800    3.58662000   -0.00024900
