# Supplementary material for: All About the Base: Electrochemical Isomerization of Terminal Propargyl Compounds toward the Synthesis of Allenes and Phenols
Source: Org Lett. 2026 May 11;28(20):6190–5. doi: 10.1021/acs.orglett.6c01122 (PMC13309000; doi:10.1021/acs.orglett.6c01122)
Supplement: Supplementary file 2 [file ol6c01122_si_002.zip › coordinates_xyz/def2svp/1b/1b_A.xyz]

23
1b_A
 C                  3.27600900   -0.17402400   -0.14632300
 C                  2.41440300   -0.50794900   -1.19188300
 C                  1.03479600   -0.38333100   -1.02958100
 C                  0.51341100    0.08519000    0.17992200
 C                  1.37716300    0.41563800    1.22838400
 C                  2.75559200    0.28629400    1.06456900
 H                  4.35639000   -0.27398500   -0.27476200
 H                  2.81717700   -0.87247400   -2.13974200
 H                  0.35046000   -0.64873900   -1.83797700
 H                  0.95790800    0.77931600    2.16945600
 H                  3.42646200    0.54950300    1.88567600
 N                 -0.89732600    0.19420600    0.36429900
 C                 -1.63644400    1.23560100   -0.13133600
 O                 -2.85395600    1.26623500   -0.03181900
 C                 -0.86716300    2.35291000   -0.80053800
 H                 -0.02754800    2.70077300   -0.18228000
 H                 -0.45233600    2.01187700   -1.76092200
 H                 -1.55903200    3.18304400   -0.98652100
 C                 -1.70351300   -2.11984800    0.10247900
 C                 -1.58011400   -0.94684300    0.98779700
 H                 -2.56921200   -0.58168600    1.29843600
 H                 -1.02498000   -1.20679800    1.90483500
 C                 -1.77786600   -3.09866300   -0.65877900
