# Supplementary material for: All About the Base: Electrochemical Isomerization of Terminal Propargyl Compounds toward the Synthesis of Allenes and Phenols
Source: Org Lett. 2026 May 11;28(20):6190–5. doi: 10.1021/acs.orglett.6c01122 (PMC13309000; doi:10.1021/acs.orglett.6c01122)
Supplement: Supplementary file 2 [file ol6c01122_si_002.zip › coordinates_xyz/def2svp/1b/1b_C.xyz]

23
1b_C
 C                  3.50159900   -0.46623400   -0.10620200
 C                  2.58792400   -1.47607500   -0.40789700
 C                  1.21741600   -1.24545900   -0.29249200
 C                  0.73828700    0.00154400    0.12685600
 C                  1.66013900    1.01143600    0.43942100
 C                  3.02802400    0.77687900    0.31824700
 H                  4.57533400   -0.64702400   -0.19593200
 H                  2.94157600   -2.45547700   -0.73990700
 H                  0.50450000   -2.03851300   -0.52520100
 H                  1.30150600    1.98426500    0.77616700
 H                  3.73235300    1.57458500    0.56786800
 N                 -0.66235900    0.20938800    0.27913600
 C                 -1.24250200    1.35642700   -0.22213300
 O                 -0.61945700    2.16136000   -0.89918100
 C                 -2.70505700    1.56938000    0.09351500
 H                 -3.33766000    0.86609500   -0.47003800
 H                 -2.91474600    1.41210300    1.16103300
 H                 -2.96545900    2.59517600   -0.19637400
 C                 -2.34286200   -1.56110000    0.20902000
 C                 -1.43414900   -0.83961200    0.89243900
 H                 -1.21529100   -1.02304700    1.95074400
 C                 -3.32184700   -2.12117800   -0.40612400
 H                 -3.15176700   -3.06079900   -0.95675700
