# Supplementary material for: All About the Base: Electrochemical Isomerization of Terminal Propargyl Compounds toward the Synthesis of Allenes and Phenols
Source: Org Lett. 2026 May 11;28(20):6190–5. doi: 10.1021/acs.orglett.6c01122 (PMC13309000; doi:10.1021/acs.orglett.6c01122)
Supplement: Supplementary file 2 [file ol6c01122_si_002.zip › coordinates_xyz/def2svp/1b/1b_C_ox.xyz]

23
1b_C_ox
 C                  3.07552800   -0.67107900   -0.00002100
 C                  2.39005300   -0.54568800    1.20919600
 C                  1.01846500   -0.29656600    1.21241400
 C                  0.33824800   -0.17908800   -0.00002000
 C                  1.01841800   -0.29682500   -1.21245800
 C                  2.39000300   -0.54594000   -1.20923800
 H                  4.15032600   -0.86627100   -0.00002700
 H                  2.92532000   -0.64110700    2.15645400
 H                  0.46761500   -0.19388300    2.14985200
 H                  0.46752500   -0.19434100   -2.14989200
 H                  2.92523800   -0.64155700   -2.15649500
 N                 -1.07059000    0.09474100   -0.00002100
 C                 -2.02353800   -0.92670800   -0.00003300
 O                 -3.20925100   -0.66099200   -0.00008700
 C                 -1.49545600   -2.33603400    0.00024200
 H                 -0.87258800   -2.52471400   -0.88610200
 H                 -0.87379200   -2.52451500    0.88750300
 H                 -2.35025300   -3.02205900   -0.00020300
 C                 -0.63463000    2.49008600   -0.00007200
 C                 -1.50579100    1.41297400   -0.00009500
 H                 -2.58851800    1.54308900   -0.00015000
 C                  0.11847300    3.45821700    0.00005100
 H                  0.77862700    4.31001000    0.00012000
