# Supplementary material for: All About the Base: Electrochemical Isomerization of Terminal Propargyl Compounds toward the Synthesis of Allenes and Phenols
Source: Org Lett. 2026 May 11;28(20):6190–5. doi: 10.1021/acs.orglett.6c01122 (PMC13309000; doi:10.1021/acs.orglett.6c01122)
Supplement: Supplementary file 2 [file ol6c01122_si_002.zip › coordinates_xyz/def2svp/1b/1b_BH_ox.xyz]

24
1b_BH_ox
 C                 -3.07641000   -0.70887600    0.00016900
 C                 -2.39468800   -0.57934600   -1.21047700
 C                 -1.02554300   -0.32120100   -1.21884000
 C                 -0.36151800   -0.19811500    0.00003000
 C                 -1.02548100   -0.32086400    1.21896600
 C                 -2.39462600   -0.57901200    1.21074400
 H                 -4.14957200   -0.91108300    0.00022500
 H                 -2.93001700   -0.67704300   -2.15691000
 H                 -0.47313900   -0.21546700   -2.15446900
 H                 -0.47303000   -0.21487300    2.15453700
 H                 -2.92990600   -0.67644900    2.15723200
 N                  1.05429600    0.07889800   -0.00004200
 C                  2.04689600   -1.00671700    0.00010600
 O                  3.20390300   -0.70407600    0.00002300
 C                  1.48886300   -2.38621000    0.00030000
 H                  0.85923600   -2.54336800    0.88800500
 H                  0.85915200   -2.54358900   -0.88730400
 H                  2.32319400   -3.09588400    0.00035100
 C                 -0.08483600    3.45891100   -0.00044500
 H                 -0.41935900    3.91139300    0.94351300
 C                  0.67683900    2.41922800   -0.00035500
 C                  1.50802400    1.33512700   -0.00025100
 H                  2.59647300    1.45797300   -0.00027300
 H                 -0.41945500    3.91116000   -0.94447900
