# Supplementary material for: All About the Base: Electrochemical Isomerization of Terminal Propargyl Compounds toward the Synthesis of Allenes and Phenols
Source: Org Lett. 2026 May 11;28(20):6190–5. doi: 10.1021/acs.orglett.6c01122 (PMC13309000; doi:10.1021/acs.orglett.6c01122)
Supplement: Supplementary file 2 [file ol6c01122_si_002.zip › coordinates_xyz/def2svp/1f/1f_A.xyz]

31
1f_A
 C                  3.16848400   -2.51994700   -0.09069100
 C                  3.54487000   -1.32911900    0.53207100
 C                  2.70098800   -0.22142700    0.54609100
 C                  1.42670300   -0.27180700   -0.06647900
 C                  1.05584300   -1.48444700   -0.69470900
 C                  1.91598200   -2.57913500   -0.70371200
 H                  3.83750700   -3.38305000   -0.09962000
 H                  4.52401900   -1.24943800    1.01230800
 H                  3.04965700    0.69922500    1.01461100
 H                  0.07571100   -1.58299300   -1.16314500
 H                  1.59071400   -3.49983100   -1.19586500
 N                  0.57247700    0.81024700   -0.04375300
 C                  1.77868900    2.96734200    0.10120300
 C                 -0.57379800    0.88038700   -0.91681100
 H                 -0.35043200    0.39254200   -1.87960200
 H                 -0.74875500    1.93966800   -1.16572600
 C                 -1.85835500    0.29620400   -0.35048900
 C                 -3.01053100    0.26592900   -1.14754500
 C                 -1.92776400   -0.20777800    0.95040900
 C                 -4.20485100   -0.25430800   -0.65324400
 H                 -2.96827600    0.65588500   -2.16898100
 C                 -3.12368400   -0.73080600    1.44847900
 H                 -1.03329900   -0.19169500    1.57805400
 C                 -4.26586700   -0.75552000    0.64974100
 H                 -5.09446100   -0.27023600   -1.28798600
 H                 -3.15992800   -1.12180800    2.46844900
 H                 -5.20151400   -1.16470500    1.03847700
 C                  2.54730800    3.77448000   -0.44733700
 C                  0.87289100    1.99587900    0.75021200
 H                  1.28126700    1.67425800    1.72310000
 H                 -0.09100500    2.47488500    0.98906900
