# Supplementary material for: All About the Base: Electrochemical Isomerization of Terminal Propargyl Compounds toward the Synthesis of Allenes and Phenols
Source: Org Lett. 2026 May 11;28(20):6190–5. doi: 10.1021/acs.orglett.6c01122 (PMC13309000; doi:10.1021/acs.orglett.6c01122)
Supplement: Supplementary file 2 [file ol6c01122_si_002.zip › coordinates_xyz/def2svp/1f/1f_AH_ox.xyz]

32
1f_AH_ox
 C                 -3.54789600    2.17196300   -0.08366400
 C                 -3.68495600    0.99201700    0.66808300
 C                 -2.68486200    0.04737900    0.67666400
 C                 -1.49397200    0.25486100   -0.09661200
 C                 -1.37165000    1.46592500   -0.85765400
 C                 -2.38395100    2.39775700   -0.83774500
 H                 -4.34698700    2.91576400   -0.07940600
 H                 -4.59351200    0.81692900    1.24627600
 H                 -2.82587700   -0.86883900    1.24758500
 H                 -0.46480100    1.67544100   -1.42279600
 H                 -2.27416300    3.32177200   -1.40737300
 N                 -0.50816300   -0.66271100   -0.10082900
 C                 -1.25873700   -2.94699300    0.26188100
 C                  0.62405200   -0.62171700   -1.02329700
 H                  0.34827100   -0.04471600   -1.91338800
 H                  0.78794300   -1.65500100   -1.36224400
 C                  1.89278100   -0.08091000   -0.39381700
 C                  3.12363000   -0.46498500   -0.93919100
 C                  1.87068100    0.80945600    0.68351300
 C                  4.31287900    0.04586800   -0.42411700
 H                  3.14805200   -1.16887800   -1.77534400
 C                  3.06384600    1.31402100    1.20379600
 H                  0.92191300    1.11532100    1.13114300
 C                  4.28623700    0.93708300    0.65043300
 H                  5.26688600   -0.25930000   -0.86028300
 H                  3.03334100    2.00655700    2.04809300
 H                  5.21906900    1.33331100    1.05806100
 C                 -1.87958200   -3.87681600   -0.19653600
 H                 -2.43155800   -4.70950100   -0.60274800
 C                 -0.51174900   -1.81513500    0.81338800
 H                 -0.90883300   -1.51564700    1.79156200
 H                  0.53689100   -2.10287400    0.97592000
