# Supplementary material for: All About the Base: Electrochemical Isomerization of Terminal Propargyl Compounds toward the Synthesis of Allenes and Phenols
Source: Org Lett. 2026 May 11;28(20):6190–5. doi: 10.1021/acs.orglett.6c01122 (PMC13309000; doi:10.1021/acs.orglett.6c01122)
Supplement: Supplementary file 2 [file ol6c01122_si_002.zip › coordinates_xyz/def2svp/1f/1f_A_ox.xyz]

31
1f_A_ox
 C                 -3.60576700    2.06651600   -0.08235600
 C                 -3.73309200    0.87245000    0.64533500
 C                 -2.71572100   -0.05676900    0.65173600
 C                 -1.51928700    0.18612200   -0.09727500
 C                 -1.40972800    1.40526900   -0.84117800
 C                 -2.43824300    2.32221900   -0.81854800
 H                 -4.41706900    2.79705700   -0.07637200
 H                 -4.64763900    0.67016600    1.20525000
 H                 -2.84862300   -0.99272300    1.19202200
 H                 -0.50026700    1.63699300   -1.39382700
 H                 -2.33666000    3.25622700   -1.37352800
 N                 -0.51322900   -0.71205500   -0.08873800
 C                 -1.21828600   -3.01666100    0.22574300
 C                  0.61524300   -0.65577200   -1.01021200
 H                  0.33177900   -0.09359600   -1.90788700
 H                  0.79857500   -1.69006900   -1.33631200
 C                  1.87357600   -0.08364700   -0.38748000
 C                  3.10934900   -0.42249500   -0.95171300
 C                  1.83802800    0.78971500    0.70318300
 C                  4.28900600    0.11437700   -0.44123400
 H                  3.14480000   -1.11319100   -1.79843500
 C                  3.02189600    1.32043800    1.21913900
 H                  0.88549500    1.06071300    1.16504200
 C                  4.24868700    0.98778400    0.64754700
 H                  5.24654700   -0.15638200   -0.89228100
 H                  2.98055500    1.99869200    2.07455200
 H                  5.17415900    1.40423100    1.05189000
 C                 -1.81659700   -3.97108900   -0.29741200
 C                 -0.51142200   -1.87799600    0.82101700
 H                 -0.93310200   -1.56524700    1.78603500
 H                  0.54819200   -2.11124000    1.00726900
