# Supplementary material for: All About the Base: Electrochemical Isomerization of Terminal Propargyl Compounds toward the Synthesis of Allenes and Phenols
Source: Org Lett. 2026 May 11;28(20):6190–5. doi: 10.1021/acs.orglett.6c01122 (PMC13309000; doi:10.1021/acs.orglett.6c01122)
Supplement: Supplementary file 2 [file ol6c01122_si_002.zip › coordinates_xyz/def2svp/1f/1f_BH.xyz]

32
1f_BH
 C                 -4.29325800    1.22682200    0.11016300
 C                 -3.13565200    1.91815500   -0.24840800
 C                 -1.91646700    1.25579800   -0.37135800
 C                 -1.83002500   -0.13133100   -0.15081300
 C                 -3.00359400   -0.82557600    0.19559700
 C                 -4.21318900   -0.14783500    0.33306400
 H                 -5.24534300    1.75195500    0.21193600
 H                 -3.17287400    2.99637900   -0.42314200
 H                 -1.02189100    1.82925400   -0.62006700
 H                 -2.98065300   -1.90731600    0.33717300
 H                 -5.10941000   -0.71266000    0.60202700
 N                 -0.60390000   -0.79758200   -0.27860200
 C                  1.79308600   -3.48103500    0.22690000
 H                  2.69151000   -3.25936700    0.81824200
 C                  0.72162900   -2.73087800    0.30112700
 C                 -0.33890600   -1.95830200    0.44578900
 H                 -1.06677200   -2.20882800    1.22342200
 H                  1.84055100   -4.35960400   -0.42938700
 C                  0.42986000   -0.31287900   -1.16813200
 H                 -0.02645300    0.37335000   -1.89578600
 H                  0.81317700   -1.16414100   -1.75650700
 C                  1.59742600    0.37438000   -0.48306300
 C                  1.49252800    0.89022500    0.81178300
 C                  2.80885400    0.51735500   -1.17054400
 C                  2.57484300    1.54120400    1.40684500
 H                  0.55633100    0.77601500    1.36399400
 C                  3.88942500    1.17087900   -0.58028300
 H                  2.90625000    0.10807500   -2.18037700
 C                  3.77581400    1.68569300    0.71282400
 H                  2.47717700    1.93638300    2.42103800
 H                  4.82811500    1.27371200   -1.13037000
 H                  4.62333800    2.19381100    1.17906300
