# Supplementary material for: All About the Base: Electrochemical Isomerization of Terminal Propargyl Compounds toward the Synthesis of Allenes and Phenols
Source: Org Lett. 2026 May 11;28(20):6190–5. doi: 10.1021/acs.orglett.6c01122 (PMC13309000; doi:10.1021/acs.orglett.6c01122)
Supplement: Supplementary file 2 [file ol6c01122_si_002.zip › coordinates_xyz/def2svp/1f/1f_C.xyz]

31
1f_C
 C                 -3.41061100    2.02243700    0.55642600
 C                 -3.62927100    0.66774000    0.81894300
 C                 -2.72752400   -0.30387100    0.39722900
 C                 -1.55392800    0.04507100   -0.31437200
 C                 -1.34017400    1.42267800   -0.56880400
 C                 -2.25568800    2.38107100   -0.13950100
 H                 -4.12221200    2.78063700    0.89043200
 H                 -4.52215000    0.35533500    1.36804500
 H                 -2.91708800   -1.35353100    0.62346000
 H                 -0.44857300    1.75599300   -1.09993600
 H                 -2.05350700    3.43389600   -0.35592600
 N                 -0.66756700   -0.92226100   -0.73766500
 C                  0.60043200   -4.00561700    0.63035000
 C                 -0.22419100   -3.17390600    0.08930300
 C                 -0.98583400   -2.31635700   -0.61357500
 H                 -1.87541100   -2.65648500   -1.16150000
 H                  0.43655200   -4.25361600    1.69491800
 C                  0.54555300   -0.53649900   -1.42761000
 H                  0.32594700    0.12491300   -2.28610600
 H                  0.97426400   -1.45511700   -1.85396900
 C                  1.60202500    0.12353900   -0.55696700
 C                  2.54776200    0.97897100   -1.13451900
 C                  1.67263400   -0.12540400    0.81735400
 C                  3.54965200    1.56360100   -0.35966600
 H                  2.49556400    1.19299900   -2.20634500
 C                  2.67117600    0.46089700    1.59612700
 H                  0.93451200   -0.78615300    1.27881300
 C                  3.61457100    1.30633000    1.01081100
 H                  4.27937000    2.22940100   -0.82750300
 H                  2.71112400    0.25615700    2.66902600
 H                  4.39507400    1.76731700    1.62107900
