# Supplementary material for: All About the Base: Electrochemical Isomerization of Terminal Propargyl Compounds toward the Synthesis of Allenes and Phenols
Source: Org Lett. 2026 May 11;28(20):6190–5. doi: 10.1021/acs.orglett.6c01122 (PMC13309000; doi:10.1021/acs.orglett.6c01122)
Supplement: Supplementary file 2 [file ol6c01122_si_002.zip › coordinates_xyz/def2svp/1f/1f_B_ox.xyz]

31
1f_B_ox
 C                  2.57292500   -2.96295600   -0.42256200
 C                  3.16980300   -1.74435200   -0.74883600
 C                  2.56648100   -0.53955000   -0.40013900
 C                  1.34404000   -0.53401000    0.29083200
 C                  0.74065200   -1.75912200    0.61704300
 C                  1.35785200   -2.95716400    0.26058600
 H                  3.04926700   -3.90575400   -0.69945800
 H                  4.12164400   -1.72536500   -1.28508800
 H                  3.04701500    0.40441400   -0.66262500
 H                 -0.21293700   -1.79446100    1.14300200
 H                  0.87124600   -3.89961200    0.52309000
 N                  0.73600700    0.68794900    0.65147100
 C                  2.32172900    4.16134800   -0.32016900
 H                  1.83157100    5.09424000   -0.02891000
 C                  1.77438000    2.95054700    0.01481700
 C                  1.28599800    1.85657000    0.31435500
 H                  3.25590600    4.21172200   -0.88604100
 C                 -0.54344200    0.71096000    1.35934000
 H                 -0.67335200    1.73177600    1.74522200
 H                 -0.48464800    0.05088000    2.23754400
 C                 -1.73484300    0.33698800    0.49972400
 C                 -2.85797100   -0.24594500    1.09691500
 C                 -1.75186500    0.58838100   -0.87577200
 C                 -3.98268600   -0.56278600    0.33556800
 H                 -2.84925600   -0.45764300    2.16994000
 C                 -2.87451100    0.26699800   -1.63936600
 H                 -0.87944000    1.03524000   -1.35957800
 C                 -3.99390800   -0.30742100   -1.03638000
 H                 -4.85191900   -1.01868500    0.81579000
 H                 -2.87288500    0.46686000   -2.71361600
 H                 -4.87206400   -0.56017000   -1.63530600
