# Supplementary material for: All About the Base: Electrochemical Isomerization of Terminal Propargyl Compounds toward the Synthesis of Allenes and Phenols
Source: Org Lett. 2026 May 11;28(20):6190–5. doi: 10.1021/acs.orglett.6c01122 (PMC13309000; doi:10.1021/acs.orglett.6c01122)
Supplement: Supplementary file 2 [file ol6c01122_si_002.zip › coordinates_xyz/def2svp/1f/1f_C_ox.xyz]

31
1f_C_ox
 C                 -4.20216700   -1.30799100   -0.09478900
 C                 -3.02006000   -1.95255200    0.27179600
 C                 -1.82783000   -1.24308800    0.39137400
 C                 -1.79808400    0.14289500    0.15344800
 C                 -2.99376900    0.79068100   -0.20417400
 C                 -4.17665800    0.06637000   -0.33209100
 H                 -5.13331000   -1.87030000   -0.19134200
 H                 -3.01737200   -3.02931200    0.45776200
 H                 -0.91361500   -1.77947000    0.65038400
 H                 -3.00792000    1.87059700   -0.35840500
 H                 -5.09403200    0.59282500   -0.60679400
 N                 -0.59715300    0.86367900    0.27171900
 C                  1.68877600    3.57256100   -0.18210600
 C                  0.71697900    2.83231800   -0.30125600
 C                 -0.38777800    2.00792100   -0.47020100
 H                 -1.09874300    2.21832500   -1.27026100
 H                  2.53951400    4.22476800   -0.07557500
 C                  0.45709300    0.40144400    1.15746200
 H                  0.01049600   -0.26304400    1.91019000
 H                  0.84868100    1.26783800    1.71323300
 C                  1.60922100   -0.30486200    0.46704400
 C                  1.51174600   -0.78028100   -0.84339400
 C                  2.80294200   -0.50357800    1.17191900
 C                  2.58595700   -1.44548500   -1.43817100
 H                  0.58983700   -0.62688800   -1.40969400
 C                  3.87432200   -1.17072700    0.58125400
 H                  2.89292700   -0.12789400    2.19527000
 C                  3.76928100   -1.64439900   -0.72845900
 H                  2.49451800   -1.80922300   -2.46455100
 H                  4.79929400   -1.31754900    1.14435400
 H                  4.60998300   -2.16378300   -1.19453600
