# Supplementary material for: All About the Base: Electrochemical Isomerization of Terminal Propargyl Compounds toward the Synthesis of Allenes and Phenols
Source: Org Lett. 2026 May 11;28(20):6190–5. doi: 10.1021/acs.orglett.6c01122 (PMC13309000; doi:10.1021/acs.orglett.6c01122)
Supplement: Supplementary file 2 [file ol6c01122_si_002.zip › coordinates_xyz/def2svp/1f/1f_AH.xyz]

32
1f_AH
 C                  3.02033000   -2.67040500   -0.10921300
 C                  1.77220500   -2.66234100   -0.73316800
 C                  0.96258600   -1.52992500   -0.71118200
 C                  1.38508400   -0.34945700   -0.05935100
 C                  2.65122600   -0.36662100    0.56650300
 C                  3.44495500   -1.51120500    0.53977300
 H                  3.64930000   -3.56285700   -0.12849000
 H                  1.40996300   -3.55823000   -1.24442600
 H                 -0.01628300   -1.57523200   -1.18972400
 H                  3.03672800    0.52277600    1.06607600
 H                  4.42058700   -1.48595200    1.03239900
 N                  0.57816200    0.77548500   -0.03188400
 C                  1.87220900    2.84788700    0.15486400
 C                 -0.56994200    0.90176500   -0.90019200
 H                 -0.35875200    0.43334900   -1.87482800
 H                 -0.71566000    1.97123900   -1.12033800
 C                 -1.86815300    0.33974000   -0.34398200
 C                 -1.95742500   -0.16531800    0.95518200
 C                 -3.01380000    0.33546200   -1.15060600
 C                 -3.16801200   -0.66425100    1.44233700
 H                 -1.06844500   -0.17130200    1.59078400
 C                 -4.22252200   -0.16053300   -0.66674600
 H                 -2.95500900    0.72600500   -2.17093500
 C                 -4.30398700   -0.66309000    0.63450700
 H                 -3.22047100   -1.05713000    2.46081000
 H                 -5.10710200   -0.15697500   -1.30858100
 H                 -5.25091800   -1.05370300    1.01477900
 C                  2.65566000    3.60123400   -0.37808200
 H                  3.35273900    4.27400800   -0.85069600
 C                  0.91686800    1.91835000    0.78732800
 H                  1.31989600    1.58961300    1.75799200
 H                 -0.00739200    2.46824900    1.02054800
