# Supplementary material for: All About the Base: Electrochemical Isomerization of Terminal Propargyl Compounds toward the Synthesis of Allenes and Phenols
Source: Org Lett. 2026 May 11;28(20):6190–5. doi: 10.1021/acs.orglett.6c01122 (PMC13309000; doi:10.1021/acs.orglett.6c01122)
Supplement: Supplementary file 2 [file ol6c01122_si_002.zip › coordinates_xyz/def2svp/1f/1f_BH_ox.xyz]

32
1f_BH_ox
 C                  3.71742300   -0.98226500   -0.44361800
 C                  3.16215300   -1.02434300    0.83654900
 C                  2.01786000   -0.29277000    1.13295500
 C                  1.43249700    0.49950900    0.13542400
 C                  1.98059700    0.53880200   -1.15465800
 C                  3.12275600   -0.20236100   -1.43620200
 H                  4.61322100   -1.56430600   -0.66961400
 H                  3.62660900   -1.62948500    1.61740300
 H                  1.60617700   -0.31939700    2.14164400
 H                  1.49438300    1.11626100   -1.94295600
 H                  3.54121000   -0.17997500   -2.44415100
 N                  0.25997100    1.24690000    0.41885500
 C                 -2.13542900    3.89156000   -0.01729000
 H                 -2.30731300    4.60314800    0.80090200
 C                 -1.05951100    3.17299500   -0.06052500
 C                  0.08719100    2.46118000   -0.14223100
 H                  0.94178400    2.88176900   -0.67972500
 H                 -2.90506900    3.79952200   -0.79514500
 C                 -0.79088700    0.63083300    1.24505000
 H                 -1.55380200    1.39556000    1.43069100
 H                 -0.35173700    0.36288800    2.21410000
 C                 -1.37926500   -0.57796500    0.55546800
 C                 -2.10730300   -0.41668000   -0.62950800
 C                 -1.19473700   -1.85951900    1.08073000
 C                 -2.64526100   -1.52538100   -1.27930000
 H                 -2.25390400    0.58501000   -1.04439100
 C                 -1.73887500   -2.96923600    0.43265700
 H                 -0.62357300   -1.98977600    2.00347500
 C                 -2.46193100   -2.80395800   -0.74818200
 H                 -3.21268200   -1.39136100   -2.20308500
 H                 -1.59357200   -3.96740200    0.85200300
 H                 -2.88519500   -3.67316400   -1.25704600
