# Supplementary material for: All About the Base: Electrochemical Isomerization of Terminal Propargyl Compounds toward the Synthesis of Allenes and Phenols
Source: Org Lett. 2026 May 11;28(20):6190–5. doi: 10.1021/acs.orglett.6c01122 (PMC13309000; doi:10.1021/acs.orglett.6c01122)
Supplement: Supplementary file 2 [file ol6c01122_si_002.zip › coordinates_xyz/def2svp/1f/1f_B.xyz]

31
1f_B
 C                 -3.91793100   -1.53168300   -0.21933700
 C                 -2.78113200   -1.99444400    0.44107300
 C                 -1.67751900   -1.16749500    0.64967100
 C                 -1.67770400    0.17434800    0.20355100
 C                 -2.83263800    0.62670900   -0.47446200
 C                 -3.92415200   -0.21035700   -0.67565200
 H                 -4.77770900   -2.18549800   -0.38136200
 H                 -2.73902800   -3.02631600    0.80080400
 H                 -0.80630400   -1.58814100    1.15163200
 H                 -2.84747600    1.65346500   -0.83904400
 H                 -4.79991200    0.18146100   -1.20090400
 N                 -0.59097100    1.01658700    0.41659800
 C                  1.50996900    3.95720200   -0.09943300
 H                  2.30676800    3.95178900   -0.85765200
 C                  0.50723200    3.06878900   -0.11355600
 C                 -0.51808300    2.27645200   -0.20163700
 H                  1.58404200    4.74568100    0.66365000
 C                  0.52599600    0.53608800    1.20588800
 H                  0.16982600   -0.01730300    2.08964300
 H                  1.05093600    1.42158500    1.59784000
 C                  1.53104600   -0.31861200    0.45293200
 C                  1.53161100   -0.39771900   -0.94273300
 C                  2.49849500   -1.03736500    1.16704600
 C                  2.47980100   -1.17472900   -1.61123000
 H                  0.78101700    0.15717000   -1.51098600
 C                  3.44784400   -1.81228500    0.50236100
 H                  2.50541800   -0.98929300    2.26018300
 C                  3.44163400   -1.88414300   -0.89240600
 H                  2.46467300   -1.22537100   -2.70294600
 H                  4.19468800   -2.36694800    1.07617700
 H                  4.18302600   -2.49291400   -1.41567500
