# Supplementary material for: All About the Base: Electrochemical Isomerization of Terminal Propargyl Compounds toward the Synthesis of Allenes and Phenols
Source: Org Lett. 2026 May 11;28(20):6190–5. doi: 10.1021/acs.orglett.6c01122 (PMC13309000; doi:10.1021/acs.orglett.6c01122)
Supplement: Supplementary file 2 [file ol6c01122_si_002.zip › coordinates_xyz/def2svp/1f/1f_BH_red.xyz]

32
1f_BH_red
 C                 -3.70864000    1.52747700    0.33617600
 C                 -3.47180900    0.43449000    1.16971900
 C                 -2.35844700   -0.46074100    0.88087000
 C                 -1.57841700   -0.23453500   -0.27015600
 C                 -1.82883700    0.85987700   -1.11020700
 C                 -2.91479400    1.77530000   -0.78769100
 H                 -4.53458900    2.21113100    0.57048400
 H                 -4.09829700    0.25662100    2.04895500
 H                 -2.07534700   -1.22974400    1.60232400
 H                 -1.25356200    1.00744000   -2.02532600
 H                 -3.10504400    2.64124700   -1.42839600
 N                 -0.50678600   -1.11836300   -0.57754300
 C                  1.59013100   -4.02122300    0.16643500
 H                  2.22072000   -4.08074100    1.06413000
 C                  0.58122600   -3.18635800    0.08349500
 C                 -0.46878300   -2.39080800   -0.02752100
 H                 -1.43957100   -2.76079200    0.32062500
 H                  1.85452200   -4.69835200   -0.65767600
 C                  0.66080300   -0.62064700   -1.27158300
 H                  0.37769000   -0.17486800   -2.23689400
 H                  1.29180000   -1.48819300   -1.52099800
 C                  1.48680100    0.37374000   -0.47908300
 C                  2.25670200    1.33526900   -1.14419700
 C                  1.52732200    0.33070100    0.91972200
 C                  3.05615800    2.22858200   -0.43110700
 H                  2.22487000    1.38736600   -2.23659100
 C                  2.32226800    1.22643200    1.63548400
 H                  0.92008000   -0.40422400    1.45437900
 C                  3.09207300    2.17696800    0.96348000
 H                  3.64868700    2.97422300   -0.96735900
 H                  2.33914800    1.18151800    2.72742800
 H                  3.71385200    2.87875800    1.52470400
