# Supplementary material for: All About the Base: Electrochemical Isomerization of Terminal Propargyl Compounds toward the Synthesis of Allenes and Phenols
Source: Org Lett. 2026 May 11;28(20):6190–5. doi: 10.1021/acs.orglett.6c01122 (PMC13309000; doi:10.1021/acs.orglett.6c01122)
Supplement: Supplementary file 2 [file ol6c01122_si_002.zip › coordinates_xyz/def2svp/1f/1f_AH_red.xyz]

32
1f_AH_red
 C                  3.09136200   -2.63120700   -0.10251100
 C                  1.84707200   -2.64734600   -0.73633800
 C                  1.01583300   -1.53138300   -0.72426300
 C                  1.41014900   -0.33856500   -0.07302700
 C                  2.67298300   -0.33210600    0.56256700
 C                  3.48822300   -1.46228300    0.54620400
 H                  3.73664100   -3.51217300   -0.11377900
 H                  1.50517800   -3.55199600   -1.24657000
 H                  0.03873200   -1.59454300   -1.20405900
 H                  3.03829500    0.56594300    1.06216300
 H                  4.45907500   -1.41707500    1.04718500
 N                  0.58623500    0.76811300   -0.06009000
 C                  1.81938600    2.87115700    0.17326900
 C                 -0.58376500    0.85961000   -0.91109600
 H                 -0.36805100    0.36710000   -1.87658900
 H                 -0.72583200    1.92443400   -1.17081800
 C                 -1.87210200    0.30737200   -0.33613000
 C                 -1.94697400   -0.21002900    0.93897500
 C                 -3.04172400    0.34471900   -1.18030400
 C                 -3.18010000   -0.72301800    1.47590800
 H                 -1.03861900   -0.23024200    1.55223000
 C                 -4.27524300   -0.16525500   -0.64413500
 H                 -2.98610000    0.75557900   -2.19273400
 C                 -4.34170100   -0.68104000    0.63338500
 H                 -3.22499700   -1.13433000    2.48760400
 H                 -5.18031800   -0.14555400   -1.26319200
 H                 -5.29824100   -1.06331700    1.00983800
 C                  2.59243000    3.64949300   -0.33912800
 H                  3.27912400    4.34479500   -0.79382200
 C                  0.87938000    1.90759000    0.77819300
 H                  1.27556300    1.58169800    1.75322500
 H                 -0.06534700    2.42663700    1.00053300
