# Supplementary material for: All About the Base: Electrochemical Isomerization of Terminal Propargyl Compounds toward the Synthesis of Allenes and Phenols
Source: Org Lett. 2026 May 11;28(20):6190–5. doi: 10.1021/acs.orglett.6c01122 (PMC13309000; doi:10.1021/acs.orglett.6c01122)
Supplement: Supplementary file 2 [file ol6c01122_si_002.zip › coordinates_xyz/def2svp/1d/1d_A.xyz]

24
1d_A
 C                 -3.39917400    0.56027400    0.26845900
 C                 -2.51896100    0.31319100    1.32368500
 C                 -1.18113000    0.01914600    1.06608700
 C                 -0.71610700   -0.01637500   -0.25189400
 C                 -1.59662000    0.22923000   -1.30807300
 C                 -2.93665000    0.51499800   -1.04728100
 H                 -4.44826400    0.78719700    0.47251200
 H                 -2.87760300    0.34335200    2.35527100
 H                 -0.48629400   -0.18506200    1.88332300
 H                 -1.22211800    0.19677200   -2.33389700
 H                 -3.62101000    0.70812500   -1.87676000
 N                  0.64188400   -0.35321700   -0.53232800
 C                  1.68209000    0.47183900   -0.21600400
 O                  2.85491400    0.17239300   -0.30445500
 C                  0.89490600   -2.67991200    0.23780700
 O                  1.25485700    1.67821500    0.18165800
 C                  2.25782000    2.61979500    0.52526800
 H                  2.90618500    2.84259800   -0.33496800
 H                  1.72864000    3.52948900    0.83287200
 H                  2.87846400    2.25429700    1.35654900
 C                  0.93712900   -1.74354100   -0.90055800
 H                  1.92874200   -1.74411000   -1.37516600
 H                  0.21158400   -2.03717300   -1.67651000
 C                  0.84841500   -3.45995000    1.20341100
