# Supplementary material for: All About the Base: Electrochemical Isomerization of Terminal Propargyl Compounds toward the Synthesis of Allenes and Phenols
Source: Org Lett. 2026 May 11;28(20):6190–5. doi: 10.1021/acs.orglett.6c01122 (PMC13309000; doi:10.1021/acs.orglett.6c01122)
Supplement: Supplementary file 2 [file ol6c01122_si_002.zip › coordinates_xyz/def2svp/1d/1d_AH_ox.xyz]

25
1d_AH_ox
 C                  3.75932800   -0.27763500   -0.15820200
 C                  2.94634200   -1.42541500   -0.11511900
 C                  1.58876500   -1.31154700    0.05296200
 C                  0.99167100   -0.00933700    0.19114800
 C                  1.83961100    1.14940700    0.17090900
 C                  3.19081800    1.00518300   -0.01408900
 H                  4.83728100   -0.37997900   -0.29708700
 H                  3.39791500   -2.41515100   -0.19469400
 H                  0.97401200   -2.20489000    0.13020900
 H                  1.41028700    2.14801100    0.23781600
 H                  3.82687200    1.88997400   -0.06371900
 N                 -0.34526200    0.13024000    0.36452100
 C                 -1.26233900   -0.88029300   -0.10233100
 O                 -0.97620600   -1.67484000   -0.95062000
 C                 -1.52776800    2.20811700   -0.10551600
 O                 -2.41400400   -0.75296800    0.50242000
 C                 -3.46843500   -1.63212700    0.08668800
 H                 -3.18226200   -2.67600000    0.27024300
 H                 -4.33609000   -1.36047200    0.69553600
 H                 -3.68455300   -1.48023600   -0.97921900
 C                 -0.93362500    1.36137700    0.92800500
 H                 -0.16396200    1.89742200    1.49353100
 H                 -1.69617300    1.05203400    1.65405600
 C                 -2.02134000    2.89917600   -0.96499300
 H                 -2.46297400    3.51863000   -1.72948500
