# Supplementary material for: All About the Base: Electrochemical Isomerization of Terminal Propargyl Compounds toward the Synthesis of Allenes and Phenols
Source: Org Lett. 2026 May 11;28(20):6190–5. doi: 10.1021/acs.orglett.6c01122 (PMC13309000; doi:10.1021/acs.orglett.6c01122)
Supplement: Supplementary file 2 [file ol6c01122_si_002.zip › coordinates_xyz/def2svp/1d/1d_A_ox.xyz]

24
1d_A_ox
 C                  3.27740400   -0.97185300    0.13753400
 C                  2.48910500   -0.70009600    1.25701400
 C                  1.18536200   -0.23354700    1.09805500
 C                  0.66683700   -0.05132400   -0.18594300
 C                  1.45198100   -0.32264000   -1.30820000
 C                  2.75890600   -0.78010700   -1.14379200
 H                  4.30043100   -1.33348800    0.26446000
 H                  2.89294800   -0.84660400    2.26136000
 H                  0.56026200   -0.01173600    1.96557100
 H                  1.03296900   -0.17583100   -2.30633600
 H                  3.37263400   -0.99310500   -2.02198300
 N                 -0.65915600    0.45681600   -0.35747500
 C                 -1.78823200   -0.29168400   -0.13989700
 O                 -2.91758300    0.13758700   -0.24188700
 C                 -0.33240700    2.80676400    0.21246400
 O                 -1.48744000   -1.54743000    0.18295000
 C                 -2.58275700   -2.41938900    0.42985500
 H                 -3.21468300   -2.52043200   -0.46415500
 H                 -2.14398400   -3.39053100    0.68554100
 H                 -3.19457000   -2.05543200    1.26762700
 C                 -0.82585000    1.84178500   -0.74211800
 H                 -1.90127400    2.03914500   -0.90839900
 H                 -0.33912300    2.05552000   -1.71481100
 C                  0.11442700    3.67434600    1.04251800
