# Supplementary material for: All About the Base: Electrochemical Isomerization of Terminal Propargyl Compounds toward the Synthesis of Allenes and Phenols
Source: Org Lett. 2026 May 11;28(20):6190–5. doi: 10.1021/acs.orglett.6c01122 (PMC13309000; doi:10.1021/acs.orglett.6c01122)
Supplement: Supplementary file 2 [file ol6c01122_si_002.zip › coordinates_xyz/def2svp/1d/1d_BH_red.xyz]

25
1d_BH_red
 C                  2.73352100   -1.93887500   -0.00000900
 C                  2.20022000   -1.53420600    1.22691700
 C                  1.03401600   -0.65533600    1.22882300
 C                  0.50312500   -0.26251600    0.00003600
 C                  1.03399400   -0.65531300   -1.22878800
 C                  2.20020800   -1.53417100   -1.22690200
 H                  3.61018700   -2.59966600   -0.00002700
 H                  2.64538800   -1.86828200    2.16812000
 H                  0.57378000   -0.30850100    2.15729600
 H                  0.57374200   -0.30846600   -2.15724700
 H                  2.64536600   -1.86822700   -2.16811600
 N                 -0.62093700    0.65043800    0.00005800
 C                 -1.92964400    0.23309600    0.00014700
 O                 -2.88804000    0.97855400    0.00003600
 C                  1.96804100    3.20140500   -0.00016500
 H                  2.48055100    3.46105400   -0.93514400
 C                  0.80513200    2.60045900   -0.00010100
 C                 -0.38187600    2.03333600   -0.00003300
 H                 -1.29049800    2.64220700   -0.00000500
 H                  2.48085000    3.46068300    0.93475300
 O                 -2.02639700   -1.09651700    0.00005100
 C                 -3.34010900   -1.63145100   -0.00002500
 H                 -3.89655200   -1.31857200   -0.89574900
 H                 -3.22389100   -2.72154800   -0.00004300
 H                 -3.89663700   -1.31860900    0.89565800
