# Supplementary material for: All About the Base: Electrochemical Isomerization of Terminal Propargyl Compounds toward the Synthesis of Allenes and Phenols
Source: Org Lett. 2026 May 11;28(20):6190–5. doi: 10.1021/acs.orglett.6c01122 (PMC13309000; doi:10.1021/acs.orglett.6c01122)
Supplement: Supplementary file 2 [file ol6c01122_si_002.zip › coordinates_xyz/def2svp/1d/1d_BH.xyz]

25
1d_BH
 C                  2.63783600   -2.01193200   -0.00001900
 C                  2.09926100   -1.56896800    1.20911300
 C                  1.02170900   -0.68439300    1.21176500
 C                  0.48387800   -0.24992900    0.00006300
 C                  1.02153600   -0.68449100   -1.21168100
 C                  2.09908800   -1.56906700   -1.20911100
 H                  3.48246700   -2.70485300   -0.00005100
 H                  2.51982400   -1.91385500    2.15640400
 H                  0.58960100   -0.32768500    2.14926200
 H                  0.58929500   -0.32785900   -2.14914500
 H                  2.51951600   -1.91403100   -2.15643300
 N                 -0.60129800    0.68496800    0.00010700
 C                 -1.92013100    0.28350900    0.00023800
 O                 -2.86317700    1.04180000    0.00007000
 C                  2.07846300    3.12463800   -0.00018800
 H                  2.60053200    3.36064700   -0.93577200
 C                  0.88778500    2.58227600   -0.00010800
 C                 -0.32028000    2.06392900    0.00000500
 H                 -1.21202700    2.69695600    0.00007300
 H                  2.60043100    3.36114800    0.93532600
 O                 -2.01694000   -1.04408800    0.00001300
 C                 -3.33194000   -1.58415300   -0.00015700
 H                 -3.88565900   -1.27105400   -0.89687000
 H                 -3.21129900   -2.67334900   -0.00014100
 H                 -3.88589400   -1.27104800    0.89640600
