# Supplementary material for: All About the Base: Electrochemical Isomerization of Terminal Propargyl Compounds toward the Synthesis of Allenes and Phenols
Source: Org Lett. 2026 May 11;28(20):6190–5. doi: 10.1021/acs.orglett.6c01122 (PMC13309000; doi:10.1021/acs.orglett.6c01122)
Supplement: Supplementary file 2 [file ol6c01122_si_002.zip › coordinates_xyz/def2svp/1d/1d_B_ox.xyz]

24
1d_B_ox
 C                 -3.76294500   -0.11549100    0.01484700
 C                 -3.04553400   -0.87162100   -0.91370500
 C                 -1.65331500   -0.82110300   -0.93706300
 C                 -0.98316800   -0.01957200   -0.01224100
 C                 -1.69041700    0.73823600    0.92081200
 C                 -3.08378000    0.69175100    0.92761300
 H                 -4.85452900   -0.15398100    0.02483600
 H                 -3.57314000   -1.49996800   -1.63474600
 H                 -1.08787900   -1.39974000   -1.66913600
 H                 -1.14992200    1.36162000    1.63669700
 H                 -3.63924900    1.28599400    1.65650500
 N                  0.45395400    0.05344300   -0.03394000
 C                  1.20719200   -1.11869300    0.12351700
 O                  0.71601500   -2.20268600    0.30359400
 C                  2.06370400    3.64391200   -0.35933200
 H                  1.43788600    4.50260200   -0.61706700
 C                  1.51756400    2.39113600   -0.24620100
 C                  1.03816800    1.26133000   -0.14498200
 H                  3.13302000    3.80092000   -0.19349400
 O                  2.50101800   -0.85632700    0.05105000
 C                  3.38522100   -1.96371000    0.20521500
 H                  3.21608600   -2.70814400   -0.58550700
 H                  4.39750300   -1.55350200    0.12259200
 H                  3.25015100   -2.43485600    1.18888400
