# Supplementary material for: All About the Base: Electrochemical Isomerization of Terminal Propargyl Compounds toward the Synthesis of Allenes and Phenols
Source: Org Lett. 2026 May 11;28(20):6190–5. doi: 10.1021/acs.orglett.6c01122 (PMC13309000; doi:10.1021/acs.orglett.6c01122)
Supplement: Supplementary file 2 [file ol6c01122_si_002.zip › coordinates_xyz/def2svp/1d/1d_AH.xyz]

25
1d_AH
 C                 -3.66716400   -0.33923600   -0.32492300
 C                 -2.75638100   -0.18439000   -1.37153500
 C                 -1.39401000   -0.06477500   -1.10341300
 C                 -0.93783900   -0.11611400    0.21659300
 C                 -1.84688100   -0.27481800    1.26483600
 C                 -3.21061700   -0.38045800    0.99287400
 H                 -4.73515400   -0.42743500   -0.53741500
 H                 -3.10932700   -0.14814500   -2.40479000
 H                 -0.67635500    0.06560000   -1.91600900
 H                 -1.47905000   -0.31607700    2.29275500
 H                 -3.91854300   -0.50358600    1.81574100
 N                  0.45312900    0.03277600    0.50646000
 C                  1.33614000   -0.89441200    0.01410800
 O                  1.01717100   -1.93553400   -0.51496500
 C                  1.12610200    2.33641900    0.05412100
 O                  2.60303500   -0.51240600    0.20731100
 C                  3.60933200   -1.41709300   -0.22444200
 H                  3.53081300   -1.60662600   -1.30452200
 H                  4.56749600   -0.93397000   -0.00119900
 H                  3.53986700   -2.37203000    0.31632200
 C                  0.90188000    1.29939400    1.07353500
 H                  1.82381800    1.13881500    1.64626400
 H                  0.13930100    1.64940400    1.78394300
 C                  1.29518600    3.18098200   -0.79585200
 H                  1.44908800    3.93514300   -1.55049000
