# Supplementary material for: All About the Base: Electrochemical Isomerization of Terminal Propargyl Compounds toward the Synthesis of Allenes and Phenols
Source: Org Lett. 2026 May 11;28(20):6190–5. doi: 10.1021/acs.orglett.6c01122 (PMC13309000; doi:10.1021/acs.orglett.6c01122)
Supplement: Supplementary file 2 [file ol6c01122_si_002.zip › coordinates_xyz/def2svp/1d/1d_AH_red.xyz]

25
1d_AH_red
 C                 -3.54080800   -0.50407900   -0.28247800
 C                 -2.62451400   -0.17219700   -1.36023300
 C                 -1.28326100    0.02240400   -1.09634200
 C                 -0.74964200   -0.11868200    0.21205400
 C                 -1.66588900   -0.44095900    1.29805100
 C                 -3.01078300   -0.62090900    1.02430700
 H                 -4.60686400   -0.65168900   -0.47337600
 H                 -2.99398900   -0.07852900   -2.38686600
 H                 -0.59799000    0.28343100   -1.91188300
 H                 -1.27820500   -0.55915600    2.31500400
 H                 -3.68652900   -0.87346200    1.85135100
 N                  0.59963600    0.24045500    0.50763200
 C                  1.69224200   -0.51636700    0.20432400
 O                  2.84701100   -0.15616500    0.35236000
 C                  0.93156000    2.60112700   -0.02140100
 O                  1.36447300   -1.72290200   -0.28000800
 C                  2.44560200   -2.57374800   -0.61279000
 H                  3.06130100   -2.80628300    0.26931900
 H                  1.99944400   -3.49739000   -1.00133000
 H                  3.08835600   -2.12326600   -1.38400300
 C                  0.86411200    1.57706800    1.03266800
 H                  1.80947200    1.57693100    1.59358300
 H                  0.05735600    1.83340100    1.73615700
 C                  0.98021000    3.42665600   -0.90627400
 H                  1.02535100    4.16348100   -1.69152100
