# Supplementary material for: All About the Base: Electrochemical Isomerization of Terminal Propargyl Compounds toward the Synthesis of Allenes and Phenols
Source: Org Lett. 2026 May 11;28(20):6190–5. doi: 10.1021/acs.orglett.6c01122 (PMC13309000; doi:10.1021/acs.orglett.6c01122)
Supplement: Supplementary file 2 [file ol6c01122_si_002.zip › coordinates_xyz/def2svp/1d/1d_C_ox.xyz]

24
1d_C_ox
 C                 -2.73256000   -1.85576600   -0.00654300
 C                 -2.24240500   -1.34591900   -1.20976100
 C                 -1.13023100   -0.50535200   -1.21136800
 C                 -0.51438200   -0.18075600   -0.00313900
 C                 -1.00036100   -0.68228400    1.20381900
 C                 -2.11099700   -1.52451900    1.19856200
 H                 -3.60408800   -2.51442900   -0.00785100
 H                 -2.72800700   -1.60339400   -2.15368400
 H                 -0.73428900   -0.09783400   -2.14401600
 H                 -0.50378900   -0.41104300    2.13788800
 H                 -2.49397900   -1.92164700    2.14123500
 N                  0.61247600    0.70885800    0.00074600
 C                  1.91614300    0.23292800   -0.00899400
 O                  2.89180600    0.94571600    0.00169600
 C                 -1.95689300    3.17828600    0.07240200
 H                 -2.93491700    3.62971600    0.10046100
 C                 -0.84864200    2.65285300    0.04704700
 C                  0.41337700    2.08482200    0.01438800
 H                  1.32046300    2.68997000    0.00190500
 O                  1.94004100   -1.09448800   -0.03398800
 C                  3.22465600   -1.70622000   -0.04368600
 H                  3.79371700   -1.43572300    0.85707100
 H                  3.04378200   -2.78670600   -0.05956200
 H                  3.79276600   -1.40918100   -0.93670700
