# Supplementary material for: All About the Base: Electrochemical Isomerization of Terminal Propargyl Compounds toward the Synthesis of Allenes and Phenols
Source: Org Lett. 2026 May 11;28(20):6190–5. doi: 10.1021/acs.orglett.6c01122 (PMC13309000; doi:10.1021/acs.orglett.6c01122)
Supplement: Supplementary file 2 [file ol6c01122_si_002.zip › coordinates_xyz/def2svp/1d/1d_C.xyz]

24
1d_C
 C                  3.50908900   -0.89449800    0.03287700
 C                  2.58921400   -1.39897100    0.95273000
 C                  1.24365400   -1.04206400    0.88110200
 C                  0.79412300   -0.17964600   -0.12819000
 C                  1.72179600    0.33173100   -1.04558700
 C                  3.06620800   -0.02418200   -0.96445700
 H                  4.56385500   -1.17176000    0.09660600
 H                  2.92212800   -2.07183600    1.74714700
 H                  0.53558600   -1.43580700    1.61035300
 H                  1.37993500    1.01934900   -1.82155000
 H                  3.77344500    0.38298700   -1.69145100
 N                 -0.56718800    0.22204700   -0.20553300
 C                 -1.55454200   -0.72132200   -0.08066300
 O                 -1.38023200   -1.91886200    0.03104500
 C                  0.17789300    3.54004600    0.92866400
 C                 -0.41136200    2.59763000    0.27781100
 C                 -0.87430200    1.60192700   -0.49687400
 H                 -1.48082300    1.77601000   -1.39004400
 H                 -0.35136700    3.97424800    1.79543800
 O                 -2.77376400   -0.16689700   -0.12702000
 C                 -3.86924300   -1.06109700   -0.03883800
 H                 -3.85594600   -1.61716400    0.91032700
 H                 -4.77289700   -0.44186700   -0.08983200
 H                 -3.86679900   -1.77973800   -0.87190100
