# Supplementary material for: All About the Base: Electrochemical Isomerization of Terminal Propargyl Compounds toward the Synthesis of Allenes and Phenols
Source: Org Lett. 2026 May 11;28(20):6190–5. doi: 10.1021/acs.orglett.6c01122 (PMC13309000; doi:10.1021/acs.orglett.6c01122)
Supplement: Supplementary file 2 [file ol6c01122_si_002.zip › coordinates_xyz/def2svp/1d/1d_B.xyz]

24
1d_B
 C                  2.52746700   -2.07766200    0.00003700
 C                  2.00172800   -1.61436700    1.20754400
 C                  0.95484100   -0.69309000    1.20884600
 C                  0.42483500   -0.23534000    0.00003300
 C                  0.95486900   -0.69306800   -1.20877900
 C                  2.00175600   -1.61434300   -1.20747400
 H                  3.34872900   -2.79834500    0.00004000
 H                  2.40980500   -1.97220600    2.15603200
 H                  0.53795800   -0.32223100    2.14813500
 H                  0.53800600   -0.32218800   -2.14806800
 H                  2.40985200   -1.97216300   -2.15596100
 N                 -0.59528300    0.77017100    0.00002000
 C                 -1.92069400    0.41383500   -0.00002500
 O                 -2.86642500    1.16893100   -0.00003700
 C                  2.26321400    3.01660300   -0.00016500
 H                  2.80262800    3.23769900   -0.93197300
 C                  1.02722800    2.50506400    0.00002900
 C                 -0.21804800    2.13507900   -0.00001700
 H                  2.80287900    3.23777200    0.93148100
 O                 -2.05425700   -0.92606400   -0.00000300
 C                 -3.37819600   -1.42625700    0.00003100
 H                 -3.92953400   -1.10076700   -0.89487600
 H                 -3.29237000   -2.51974200    0.00008100
 H                 -3.92952000   -1.10068400    0.89491600
