# Supplementary material for: All About the Base: Electrochemical Isomerization of Terminal Propargyl Compounds toward the Synthesis of Allenes and Phenols
Source: Org Lett. 2026 May 11;28(20):6190–5. doi: 10.1021/acs.orglett.6c01122 (PMC13309000; doi:10.1021/acs.orglett.6c01122)
Supplement: Supplementary file 2 [file ol6c01122_si_002.zip › coordinates_xyz/def2svp/1d/1d_BH_ox.xyz]

25
1d_BH_ox
 C                  2.60337900   -2.02187300    0.00001000
 C                  2.07626700   -1.57056400    1.21075900
 C                  1.01735400   -0.66508400    1.21916800
 C                  0.50714700   -0.22737900    0.00007600
 C                  1.01755900   -0.66475400   -1.21904700
 C                  2.07647200   -1.57023800   -1.21070500
 H                  3.43398000   -2.73096500   -0.00001500
 H                  2.49114500   -1.92277000    2.15716100
 H                  0.58951500   -0.29901900    2.15426600
 H                  0.58987700   -0.29843900   -2.15411800
 H                  2.49150700   -1.92219100   -2.15713200
 N                 -0.57775400    0.72621400    0.00011500
 C                 -1.95824900    0.28659600    0.00011600
 O                 -2.86590000    1.06442600    0.00011600
 C                  2.09504900    3.07985400   -0.00043200
 H                  2.61153500    3.30284600   -0.94477900
 C                  0.91549200    2.56158400   -0.00012400
 C                 -0.34876800    2.04219600    0.00012100
 H                 -1.22893600    2.69438000   -0.00012300
 H                  2.61191200    3.30310100    0.94364700
 O                 -2.00087000   -1.01415700    0.00001300
 C                 -3.29970800   -1.62532200   -0.00004000
 H                 -3.85348900   -1.32926800   -0.90071200
 H                 -3.11705100   -2.70406700   -0.00009100
 H                 -3.85352000   -1.32935600    0.90064200
