# Supplementary material for: All About the Base: Electrochemical Isomerization of Terminal Propargyl Compounds toward the Synthesis of Allenes and Phenols
Source: Org Lett. 2026 May 11;28(20):6190–5. doi: 10.1021/acs.orglett.6c01122 (PMC13309000; doi:10.1021/acs.orglett.6c01122)
Supplement: Supplementary file 2 [file ol6c01122_si_002.zip › coordinates_xyz/def2svp/1h/1h_C_ox.xyz]

52
1h_C_ox
 C                 -0.07062200    1.69985000   -0.07126600
 C                  1.33453200    1.63103000   -0.05669200
 C                  2.11439200    2.79403600   -0.04731700
 C                  1.45564200    4.01315800   -0.05265300
 C                  0.04384800    4.09835100   -0.06708600
 C                 -0.73086800    2.94008300   -0.07658500
 C                 -0.57737500    0.34145100   -0.07697800
 H                  3.20145400    2.74351700   -0.03580900
 H                  2.02432600    4.94546100   -0.04550800
 H                 -1.82075600    2.97476900   -0.08732900
 N                  1.68534000    0.27626000   -0.05368800
 C                  0.50983800   -0.47821000   -0.06609100
 H                  0.57066200   -1.56295900   -0.06473700
 C                  2.98423500   -0.22879100   -0.03710300
 O                  3.95981600    0.48230700   -0.02474000
 O                  2.95896800   -1.54868100   -0.03745600
 C                  4.17663500   -2.36478600   -0.01675100
 C                  4.99809000   -2.09436500   -1.27255200
 H                  5.40043600   -1.07344300   -1.27915700
 H                  5.83963400   -2.80146600   -1.31175200
 H                  4.38311700   -2.24224400   -2.17318900
 C                  4.95827300   -2.08906900    1.26309700
 H                  5.79737000   -2.79676700    1.33231500
 H                  5.36122600   -1.06845300    1.27749300
 H                  4.31495000   -2.23200200    2.14451900
 C                  3.63092000   -3.78637700   -0.02233300
 H                  3.02930400   -3.96835800   -0.92520300
 H                  4.46337100   -4.50427000   -0.00790500
 H                  3.00138900   -3.96472600    0.86202900
 O                 -0.46195700    5.35062300   -0.07045100
 C                 -1.85892400    5.51565600   -0.08401000
 H                 -2.33223300    5.07076100    0.80811900
 H                 -2.04852300    6.59650000   -0.08372500
 H                 -2.31434000    5.07442900   -0.98722600
 C                 -2.02543900   -0.03499200   -0.08994300
 H                 -2.52576200    0.42081700    0.78120600
 H                 -2.51014300    0.40042000   -0.98039100
 C                 -2.26146200   -1.54205500   -0.07415200
 H                 -1.79714800   -2.01555500   -0.94674400
 H                 -1.78954600   -1.99100400    0.81164200
 N                 -3.68044900   -1.88335800   -0.04424800
 C                 -4.42348600   -2.11790800   -1.19961600
 C                 -3.69103800   -2.07281500   -2.51580700
 H                 -3.15373700   -1.12442600   -2.65833000
 H                 -2.95864600   -2.89161200   -2.58468600
 H                 -4.43166100   -2.19247300   -3.31472900
 O                 -5.61477300   -2.35883300   -1.12995600
 C                 -4.35111100   -1.90193600    1.16783600
 H                 -5.41610800   -2.12617100    1.10676100
 C                 -3.73191900   -1.65564800    2.38301800
 C                 -3.20533800   -1.43084200    3.46821200
 H                 -2.73224900   -1.23931100    4.41734500
