# Supplementary material for: All About the Base: Electrochemical Isomerization of Terminal Propargyl Compounds toward the Synthesis of Allenes and Phenols
Source: Org Lett. 2026 May 11;28(20):6190–5. doi: 10.1021/acs.orglett.6c01122 (PMC13309000; doi:10.1021/acs.orglett.6c01122)
Supplement: Supplementary file 2 [file ol6c01122_si_002.zip › coordinates_xyz/def2svp/1h/1h_A.xyz]

52
1h_A
 C                 -0.01707800    1.60811600   -0.06778400
 C                  1.38982500    1.61649100   -0.05910600
 C                  2.10501400    2.81965300   -0.09745200
 C                  1.38045700    4.00042400   -0.14394500
 C                 -0.03386900    4.00784500   -0.15305500
 C                 -0.74403400    2.80930500   -0.11522900
 C                 -0.45129000    0.22507700   -0.01865400
 H                  3.19336100    2.82838600   -0.09038700
 H                  1.89736500    4.96199400   -0.17477200
 H                 -1.83424800    2.78294700   -0.12020000
 N                  1.81360900    0.28354500   -0.00614500
 C                  0.67895300   -0.53308200    0.01738200
 H                  0.79730800   -1.61198600    0.05880300
 C                  3.13698500   -0.14862300    0.02528100
 O                  4.07349800    0.61363000    0.00326100
 O                  3.18437900   -1.46735900    0.08078400
 C                  4.44393200   -2.21412000    0.13069700
 C                  5.24970200   -1.95109100   -1.13689900
 H                  5.59663400   -0.91117100   -1.18543300
 H                  6.12788300   -2.61324100   -1.14964100
 H                  4.64332600   -2.16783200   -2.02939100
 C                  5.21020200   -1.84575200    1.39661600
 H                  6.08467300   -2.50578100    1.49373900
 H                  5.56024000   -0.80613800    1.36824800
 H                  4.57467100   -1.98487600    2.28428900
 C                  3.97599200   -3.66241100    0.18360800
 H                  3.38319400   -3.91190700   -0.70887800
 H                  4.84566500   -4.33375500    0.22313100
 H                  3.35826700   -3.83897600    1.07662500
 O                 -0.60799800    5.22981200   -0.19972900
 C                 -2.01213900    5.31686700   -0.21107600
 H                 -2.45699200    4.87880600    0.69883500
 H                 -2.26127400    6.38495100   -0.24833900
 H                 -2.44601500    4.81910400   -1.09529400
 C                 -1.87664800   -0.23004700   -0.01093500
 H                 -2.41632600    0.27791900    0.80547700
 H                 -2.36799200    0.09290600   -0.94446800
 C                 -2.04017300   -1.74251600    0.13218800
 H                 -1.52595600   -2.24764900   -0.69705000
 H                 -1.57834000   -2.08405400    1.07130000
 N                 -3.42751700   -2.17384100    0.12703100
 C                 -4.03013600   -2.39866100   -1.07663800
 C                 -5.49589300   -2.77209300   -1.05661400
 H                 -5.65492900   -3.72713700   -0.53316300
 H                 -6.09559100   -2.00510900   -0.54420200
 H                 -5.83808900   -2.87133000   -2.09340700
 O                 -3.41011000   -2.31316300   -2.13039600
 C                 -4.87292000   -0.86369300    1.66152800
 C                 -4.16709200   -2.13271500    1.39032400
 H                 -3.43806100   -2.34205100    2.18922700
 H                 -4.87530800   -2.97518100    1.41483000
 C                 -5.47883500    0.19767100    1.88519000
