# Supplementary material for: All About the Base: Electrochemical Isomerization of Terminal Propargyl Compounds toward the Synthesis of Allenes and Phenols
Source: Org Lett. 2026 May 11;28(20):6190–5. doi: 10.1021/acs.orglett.6c01122 (PMC13309000; doi:10.1021/acs.orglett.6c01122)
Supplement: Supplementary file 2 [file ol6c01122_si_002.zip › coordinates_xyz/def2svp/1h/1h_B_ox.xyz]

52
1h_B_ox
 C                  0.21731300    1.23596900   -0.10152500
 C                  1.55536000    0.80096200   -0.03239600
 C                  2.60603500    1.72735000    0.00495300
 C                  2.28617200    3.07507600   -0.02865400
 C                  0.94720000    3.52383200   -0.09829400
 C                 -0.09869900    2.60459600   -0.13555400
 C                 -0.63086900    0.06089800   -0.12517100
 H                  3.64434500    1.40841500    0.05851900
 H                  3.07746300    3.82722700   -0.00112700
 H                 -1.14164200    2.91835700   -0.18985500
 N                  1.53151300   -0.60094600   -0.01495300
 C                  0.20082000   -1.01484200   -0.07242300
 H                 -0.01890400   -2.07962500   -0.06998400
 C                  2.57779400   -1.52370300    0.04684800
 O                  2.37810200   -2.71412100    0.04717300
 O                  3.74106700   -0.90799900    0.10160800
 C                  5.01836600   -1.62508700    0.17136700
 C                  5.07060100   -2.45916700    1.44647000
 H                  4.34780600   -3.28427900    1.41868200
 H                  6.07956200   -2.88242800    1.55834100
 H                  4.86252500   -1.83043300    2.32542000
 C                  5.20239100   -2.46686000   -1.08628300
 H                  6.21501700   -2.89613700   -1.08719400
 H                  4.47606900   -3.28823900   -1.13158500
 H                  5.09329900   -1.84237600   -1.98587000
 C                  6.03798700   -0.49481100    0.22163800
 H                  5.87386100    0.13846600    1.10612500
 H                  7.05327000   -0.91280900    0.27771600
 H                  5.97002400    0.13204300   -0.67985900
 O                  0.78341100    4.86405700   -0.12438900
 C                 -0.52185800    5.38431100   -0.19216300
 H                 -1.12588200    5.08884000    0.68295000
 H                 -0.42518700    6.47733600   -0.20316900
 H                 -1.04312600    5.06359400   -1.11054500
 C                 -2.12545600    0.08026700   -0.19809100
 H                 -2.52181300    0.70125800    0.62376700
 H                 -2.44050000    0.57220500   -1.13402000
 C                 -2.75289200   -1.30572100   -0.12892000
 H                 -2.41847100   -1.92574300   -0.96986000
 H                 -2.47927500   -1.81490500    0.80593000
 N                 -4.21775300   -1.24642900   -0.19412000
 C                 -4.85284500   -1.35913600   -1.43852600
 C                 -6.35212600   -1.26477700   -1.42821300
 H                 -6.78869100   -2.02850800   -0.76750700
 H                 -6.67393900   -0.27921200   -1.05896800
 H                 -6.71713300   -1.40863800   -2.45156600
 O                 -4.19190900   -1.52511300   -2.44096400
 C                 -4.89745400   -0.99847000    0.93518100
 C                 -5.48682500   -0.77035100    1.99405400
 C                 -6.15543500   -0.51585600    3.16322300
 H                 -5.61349900   -0.44441400    4.11005900
 H                 -7.24034900   -0.37983900    3.16458400
