# Supplementary material for: All About the Base: Electrochemical Isomerization of Terminal Propargyl Compounds toward the Synthesis of Allenes and Phenols
Source: Org Lett. 2026 May 11;28(20):6190–5. doi: 10.1021/acs.orglett.6c01122 (PMC13309000; doi:10.1021/acs.orglett.6c01122)
Supplement: Supplementary file 2 [file ol6c01122_si_002.zip › coordinates_xyz/def2svp/1h/1h_B.xyz]

52
1h_B
 C                 -0.01958700    1.69750400   -0.09051900
 C                  1.38440100    1.60947900   -0.05541400
 C                  2.17993500    2.76130200   -0.02827500
 C                  1.53839400    3.98992300   -0.03690600
 C                  0.12848900    4.09454200   -0.07196100
 C                 -0.66183200    2.94701600   -0.09923600
 C                 -0.54696700    0.34645500   -0.11183800
 H                  3.26593000    2.69560400   -0.00110000
 H                  2.11976000    4.91421000   -0.01651000
 H                 -1.75086300    2.99675000   -0.12637300
 N                  1.71620500    0.24990300   -0.05498400
 C                  0.52882100   -0.48761300   -0.08946600
 H                  0.57315000   -1.57298500   -0.09521800
 C                  3.00653800   -0.27298900   -0.02844100
 O                  3.99302500    0.42328900   -0.00255700
 O                  2.96315100   -1.59292000   -0.03670700
 C                  4.16838800   -2.42582000   -0.01764500
 C                  4.99814600   -2.15829000   -1.26875600
 H                  5.41577900   -1.14350200   -1.26635900
 H                  5.82914900   -2.87762100   -1.31106100
 H                  4.38379100   -2.28984000   -2.17236000
 C                  4.95004400   -2.17171900    1.26679200
 H                  5.77696100   -2.89382900    1.33436700
 H                  5.36987200   -1.15813300    1.28987400
 H                  4.30108500   -2.30984000    2.14484400
 C                  3.60268800   -3.83963100   -0.03566700
 H                  3.00111900   -4.00608100   -0.94154900
 H                  4.42465400   -4.56958600   -0.02408800
 H                  2.96763900   -4.01539000    0.84524700
 O                 -0.36059900    5.35398900   -0.07630600
 C                 -1.75490700    5.53686700   -0.10937100
 H                 -2.24701400    5.09304500    0.77308000
 H                 -1.93085400    6.62005300   -0.10569000
 H                 -2.20269200    5.10642600   -1.02159800
 C                 -1.99869900   -0.01479900   -0.15541100
 H                 -2.51720100    0.46866100    0.69017000
 H                 -2.44940100    0.40435300   -1.07142400
 C                 -2.26485000   -1.51707500   -0.11760300
 H                 -1.79809800   -1.99777200   -0.98778600
 H                 -1.82781800   -1.95246600    0.79441200
 N                 -3.68960900   -1.82809400   -0.11792300
 C                 -4.28237800   -2.03365800   -1.33750200
 C                 -5.75821000   -2.36295900   -1.35416300
 H                 -5.98208500   -3.24159100   -0.73388200
 H                 -6.35223700   -1.52899800   -0.95432900
 H                 -6.04981700   -2.55515800   -2.39465500
 O                 -3.64413900   -1.95554100   -2.38183000
 C                 -4.42722500   -1.83462000    1.08518200
 C                 -3.89333700   -1.59283600    2.24417900
 C                 -3.46936500   -1.35093100    3.49083900
 H                 -3.08877400   -2.14932600    4.14348400
 H                 -3.48061000   -0.34105900    3.92512500
