# Supplementary material for: All About the Base: Electrochemical Isomerization of Terminal Propargyl Compounds toward the Synthesis of Allenes and Phenols
Source: Org Lett. 2026 May 11;28(20):6190–5. doi: 10.1021/acs.orglett.6c01122 (PMC13309000; doi:10.1021/acs.orglett.6c01122)
Supplement: Supplementary file 2 [file ol6c01122_si_002.zip › coordinates_xyz/def2svp/1h/1h_AH_red.xyz]

53
1h_AH_red
 C                 -0.17109700    1.15439100   -0.43503100
 C                  1.19580700    1.43646000   -0.09865500
 C                  1.63449100    2.71015400    0.20211800
 C                  0.68791700    3.79060300    0.17548600
 C                 -0.65355700    3.53277700   -0.15005100
 C                 -1.10890500    2.24280400   -0.45380600
 C                 -0.28209300   -0.23134800   -0.69068900
 H                  2.67761400    2.89382100    0.45288400
 H                  1.03061900    4.79776800    0.41195100
 H                 -2.16355700    2.09199500   -0.69675500
 N                  1.89191500    0.20558200   -0.15240800
 C                  0.97273800   -0.82083600   -0.50907300
 H                  1.31198300   -1.84296200   -0.63752300
 C                  3.22741000    0.04664600    0.09279900
 O                  3.98218500    0.95476700    0.39659100
 O                  3.57605600   -1.23955000   -0.04926800
 C                  4.93670300   -1.70413700    0.14757000
 C                  5.87212900   -1.04347300   -0.86267900
 H                  5.96033500    0.03419400   -0.67673600
 H                  6.87177500   -1.49749500   -0.79058400
 H                  5.49808400   -1.19743200   -1.88661000
 C                  5.37686900   -1.45384800    1.58827000
 H                  6.35681200   -1.92347100    1.76090300
 H                  5.45904200   -0.37999300    1.79768000
 H                  4.65474300   -1.89802800    2.29058400
 C                  4.83261000   -3.20105800   -0.12418500
 H                  4.47829500   -3.38447500   -1.14967700
 H                  5.81670000   -3.67716600   -0.00484700
 H                  4.12895300   -3.67368500    0.57744700
 O                 -1.60620300    4.50926200   -0.19306300
 C                 -1.24350100    5.82956000    0.10067400
 H                 -0.48698900    6.22120700   -0.60271500
 H                 -2.15349700    6.43817800    0.00820800
 H                 -0.85327800    5.93668800    1.12861700
 C                 -1.55037600   -0.95845800   -1.02300700
 H                 -2.11436900   -0.40927800   -1.79760400
 H                 -1.32593400   -1.95303900   -1.44158500
 C                 -2.45388200   -1.13115900    0.20461500
 H                 -1.92499400   -1.70395300    0.97730900
 H                 -2.66756200   -0.14586000    0.64865500
 N                 -3.72983600   -1.76636600   -0.09464300
 C                 -3.96760900   -3.10976900   -0.00569800
 C                 -2.82211800   -3.98225200    0.45612300
 H                 -1.90328500   -3.80700800   -0.12083900
 H                 -2.59555500   -3.78920900    1.51610700
 H                 -3.12777900   -5.02925400    0.34587300
 O                 -5.06167000   -3.58726200   -0.27557000
 C                 -5.46844500   -0.19101700    0.56109900
 C                 -6.00195900    0.39865500    1.47371300
 H                 -6.48050100    0.92086400    2.28608600
 C                 -4.80509700   -0.90098100   -0.54378400
 H                 -5.54461900   -1.51541700   -1.07433600
 H                 -4.40875100   -0.16152200   -1.25752300
