# Supplementary material for: All About the Base: Electrochemical Isomerization of Terminal Propargyl Compounds toward the Synthesis of Allenes and Phenols
Source: Org Lett. 2026 May 11;28(20):6190–5. doi: 10.1021/acs.orglett.6c01122 (PMC13309000; doi:10.1021/acs.orglett.6c01122)
Supplement: Supplementary file 2 [file ol6c01122_si_002.zip › coordinates_xyz/def2svp/1h/1h_BH_red.xyz]

53
1h_BH_red
 C                 -0.06284900    1.67696300   -0.09683700
 C                  1.36907700    1.61877400   -0.05781200
 C                  2.15320400    2.75686900   -0.03782000
 C                  1.50210000    4.02969800   -0.05606900
 C                  0.09420200    4.10709400   -0.09639800
 C                 -0.70932700    2.96596100   -0.11717300
 C                 -0.55916100    0.35498300   -0.11058300
 H                  3.23898100    2.68285500   -0.00824800
 H                  2.07890300    4.95682800   -0.04122300
 H                 -1.79767600    3.02826300   -0.14854200
 N                  1.72039800    0.24750200   -0.04933800
 C                  0.52614100   -0.52638000   -0.08421900
 H                  0.58169300   -1.60886500   -0.07223700
 C                  2.99671400   -0.23757800   -0.01509300
 O                  3.99652600    0.46138500    0.01412000
 O                  2.98544300   -1.57910400   -0.01836900
 C                  4.20259700   -2.36754800    0.00587100
 C                  5.03651600   -2.09005100   -1.24308600
 H                  5.41572900   -1.06051000   -1.24675700
 H                  5.89146000   -2.78186700   -1.27693100
 H                  4.43088500   -2.24798000   -2.14881900
 C                  4.98314300   -2.09688000    1.29032200
 H                  5.83414900   -2.79110400    1.35771700
 H                  5.36398300   -1.06824200    1.31419300
 H                  4.33908100   -2.25687400    2.16876100
 C                  3.68530200   -3.80207500   -0.00891000
 H                  3.08930800   -3.98928200   -0.91478000
 H                  4.52767600   -4.50887900    0.00636300
 H                  3.05250600   -3.99452400    0.87051400
 O                 -0.41299600    5.37347000   -0.11270000
 C                 -1.80198700    5.54643900   -0.15063800
 H                 -2.30074200    5.10809200    0.73231800
 H                 -1.98934300    6.62894400   -0.15636900
 H                 -2.25202600    5.10706900   -1.05892000
 C                 -2.01390700   -0.01498000   -0.15394000
 H                 -2.54808300    0.46363900    0.68643200
 H                 -2.48276400    0.38851100   -1.07022300
 C                 -2.26168400   -1.52031300   -0.10324000
 H                 -1.77130100   -2.01752900   -0.94846800
 H                 -1.81266800   -1.94552200    0.80749600
 N                 -3.67765200   -1.86676900   -0.09809800
 C                 -4.40263100   -2.13956800   -1.24214800
 C                 -3.64976700   -2.13751100   -2.55029900
 H                 -3.10868300   -1.19438400   -2.71240900
 H                 -2.91613100   -2.95744900   -2.57986700
 H                 -4.37688300   -2.28267100   -3.35744600
 O                 -5.59734800   -2.38130300   -1.19275000
 C                 -4.37180000   -1.83410700    1.12208200
 H                 -5.43386500   -2.07610000    1.02913200
 C                 -3.84308300   -1.54911300    2.29256200
 C                 -3.34971200   -1.24462200    3.46645300
 H                 -2.92282200   -2.00925500    4.12723000
 H                 -3.34210900   -0.21020700    3.83257200
