# Supplementary material for: All About the Base: Electrochemical Isomerization of Terminal Propargyl Compounds toward the Synthesis of Allenes and Phenols
Source: Org Lett. 2026 May 11;28(20):6190–5. doi: 10.1021/acs.orglett.6c01122 (PMC13309000; doi:10.1021/acs.orglett.6c01122)
Supplement: Supplementary file 2 [file ol6c01122_si_002.zip › coordinates_xyz/def2svp/1h/1h_BH.xyz]

53
1h_BH
 C                 -0.03734600    1.70463700   -0.09150600
 C                  1.36710600    1.62671800   -0.06004500
 C                  2.15430700    2.78457400   -0.03851800
 C                  1.50360500    4.00802300   -0.04898000
 C                  0.09270300    4.10240100   -0.08046000
 C                 -0.68933400    2.94919200   -0.10201400
 C                 -0.55320200    0.34962600   -0.10681300
 H                  3.24080700    2.72703900   -0.01406700
 H                  2.07817400    4.93660100   -0.03292800
 H                 -1.77876800    2.99105800   -0.12617700
 N                  1.70903200    0.26969500   -0.05624600
 C                  0.52857600   -0.47698800   -0.08483300
 H                  0.58234400   -1.56207200   -0.08579000
 C                  3.00420200   -0.24393600   -0.02856200
 O                  3.98448100    0.46045200   -0.00465200
 O                  2.97015900   -1.56372200   -0.03343300
 C                  4.18191800   -2.38821900   -0.00683500
 C                  5.01413800   -2.11925200   -1.25584900
 H                  5.42385100   -1.10125000   -1.25605800
 H                  5.85092100   -2.83216300   -1.29169500
 H                  4.40448900   -2.25957100   -2.16130500
 C                  4.95642100   -2.12275100    1.27950200
 H                  5.78893100   -2.83778700    1.35279800
 H                  5.36802900   -1.10573400    1.30010000
 H                  4.30542900   -2.26284000    2.15573500
 C                  3.62646500   -3.80601300   -0.02129800
 H                  3.02986500   -3.98062200   -0.92893900
 H                  4.45380700   -4.52971500   -0.00369300
 H                  2.98959600   -3.98310700    0.85804700
 O                 -0.40505400    5.35795000   -0.08718700
 C                 -1.80066000    5.53166800   -0.11776700
 H                 -2.28778700    5.08747800    0.76726000
 H                 -1.98361800    6.61365600   -0.11710600
 H                 -2.24745000    5.09547100   -1.02771700
 C                 -2.00311800   -0.01824900   -0.14151100
 H                 -2.51464700    0.44613400    0.71853500
 H                 -2.46977300    0.41621900   -1.04218500
 C                 -2.25188800   -1.52396300   -0.12569700
 H                 -1.77897200   -2.00009200   -0.99281600
 H                 -1.78842600   -1.97396500    0.76583000
 N                 -3.66823000   -1.85938100   -0.10302500
 C                 -4.41575100   -2.10150700   -1.24093500
 C                 -3.68717200   -2.07087500   -2.56201400
 H                 -3.15073500   -1.12329700   -2.71373100
 H                 -2.95359200   -2.88909400   -2.62334700
 H                 -4.42904200   -2.19916000   -3.35845000
 O                 -5.60991500   -2.33784100   -1.17358100
 C                 -4.33995000   -1.85038500    1.13075500
 H                 -5.40434500   -2.08694300    1.05178400
 C                 -3.78817400   -1.59060900    2.29627900
 C                 -3.27037800   -1.31294000    3.46626200
 H                 -2.83420300   -2.09326700    4.10210500
 H                 -3.25265800   -0.28679400    3.85455800
