# Supplementary material for: All About the Base: Electrochemical Isomerization of Terminal Propargyl Compounds toward the Synthesis of Allenes and Phenols
Source: Org Lett. 2026 May 11;28(20):6190–5. doi: 10.1021/acs.orglett.6c01122 (PMC13309000; doi:10.1021/acs.orglett.6c01122)
Supplement: Supplementary file 2 [file ol6c01122_si_002.zip › coordinates_xyz/def2svp/1h/1h_BH_ox.xyz]

53
1h_BH_ox
 C                  0.19605700    1.65211300   -0.10204300
 C                  1.57592900    1.28150800   -0.06085300
 C                  2.61497400    2.25346500   -0.02918200
 C                  2.26719700    3.57830400   -0.04075300
 C                  0.89150100    3.95970900   -0.08477600
 C                 -0.15515400    2.97687600   -0.11380800
 C                 -0.58828900    0.42544400   -0.12366800
 H                  3.65823300    1.94726000    0.00320300
 H                  3.04544600    4.34043900   -0.01763800
 H                 -1.19277100    3.31334000   -0.14569900
 N                  1.62343000   -0.07646700   -0.05939100
 C                  0.30940600   -0.58992800   -0.09769600
 H                  0.16044800   -1.66550100   -0.10048200
 C                  2.81071200   -0.86531600   -0.02376500
 O                  3.89937500   -0.36029400    0.01336000
 O                  2.48975000   -2.12959100   -0.03905800
 C                  3.49604200   -3.21419500   -0.01166700
 C                  4.37268700   -3.11430600   -1.25294000
 H                  5.00084800   -2.21438600   -1.23660100
 H                  5.03062900   -3.99444600   -1.29268700
 H                  3.75455500   -3.10608000   -2.16310600
 C                  4.29206700   -3.12463900    1.28343100
 H                  4.94696200   -4.00482600    1.35744200
 H                  4.91915100   -2.22435500    1.31412500
 H                  3.61724900   -3.12416200    2.15242300
 C                  2.63492100   -4.46725700   -0.04433600
 H                  2.02440500   -4.49704400   -0.95870700
 H                  3.28099800   -5.35627300   -0.02781000
 H                  1.96775900   -4.50469600    0.82924600
 O                  0.47980800    5.19536600   -0.10336000
 C                  1.39500300    6.29642300   -0.08367700
 H                  2.04438100    6.26331700   -0.96964900
 H                  0.77312800    7.19659600   -0.10569800
 H                  1.99450000    6.27347200    0.83703100
 C                 -2.07891900    0.36173200   -0.16311200
 H                 -2.47854200    0.92686500    0.69522700
 H                 -2.43677900    0.88427500   -1.06599300
 C                 -2.63103800   -1.06156000   -0.14312400
 H                 -2.27671700   -1.62323300   -1.01555900
 H                 -2.25887300   -1.59721500    0.74369700
 N                 -4.08419100   -1.09327800   -0.10114200
 C                 -4.88212200   -1.17267000   -1.22899400
 C                 -4.18241300   -1.29267800   -2.56038500
 H                 -3.46164300   -0.47840200   -2.72159800
 H                 -3.63739300   -2.24625000   -2.63014100
 H                 -4.94600800   -1.26200300   -3.34587100
 O                 -6.09759600   -1.15577200   -1.14292700
 C                 -4.72179700   -0.95027400    1.14311800
 H                 -5.81311800   -0.95805000    1.07953200
 C                 -4.11048000   -0.81847000    2.30028100
 C                 -3.52629600   -0.66500500    3.46186600
 H                 -3.25497000   -1.52495900    4.08660500
 H                 -3.28717400    0.33120800    3.85482900
