# Supplementary material for: All About the Base: Electrochemical Isomerization of Terminal Propargyl Compounds toward the Synthesis of Allenes and Phenols
Source: Org Lett. 2026 May 11;28(20):6190–5. doi: 10.1021/acs.orglett.6c01122 (PMC13309000; doi:10.1021/acs.orglett.6c01122)
Supplement: Supplementary file 2 [file ol6c01122_si_002.zip › coordinates_xyz/def2svp/1h/1h_AH.xyz]

53
1h_AH
 C                  0.40322500    1.81610400    0.03981200
 C                  1.75691800    1.43302300    0.05180000
 C                  2.77754000    2.38925200    0.12145100
 C                  2.40897600    3.72394400    0.17823400
 C                  1.05253300    4.12457300    0.16696500
 C                  0.03808800    3.17166100    0.09734300
 C                 -0.39588500    0.60835800   -0.03457200
 H                  3.82538300    2.09526800    0.13119800
 H                  3.17187200    4.50343500    0.23406900
 H                 -1.01618300    3.45010100    0.08716100
 N                  1.79471500    0.03552100   -0.01301000
 C                  0.47981900   -0.43399100   -0.06393700
 H                  0.29607600   -1.50333200   -0.11745000
 C                  2.94691200   -0.74825200   -0.02107000
 O                  4.05695600   -0.27550900    0.02398500
 O                  2.62682600   -2.02759700   -0.08315900
 C                  3.63084300   -3.09550200   -0.10472700
 C                  4.50115100   -2.95764900   -1.34910400
 H                  5.12237500   -2.05396400   -1.30852100
 H                  5.16299500   -3.83286300   -1.42448900
 H                  3.87537400   -2.92149500   -2.25372400
 C                  4.44509900   -3.06174500    1.18400900
 H                  5.10193800   -3.94328300    1.21821300
 H                  5.06834300   -2.16051800    1.24350600
 H                  3.77956700   -3.09516100    2.05989500
 C                  2.78089500   -4.35704300   -0.17525300
 H                  2.16105400   -4.35806100   -1.08412300
 H                  3.43111300   -5.24324900   -0.19604500
 H                  2.12023600   -4.42977700    0.70135100
 O                  0.84070500    5.45719500    0.22739700
 C                 -0.48295700    5.93311500    0.22078200
 H                 -1.05578000    5.56136700    1.08774600
 H                 -0.42452600    7.02742700    0.27774700
 H                 -1.01431600    5.65249300   -0.70495900
 C                 -1.89154700    0.56704700   -0.07122700
 H                 -2.28864800    1.10754300    0.80517400
 H                 -2.25166500    1.12165300   -0.95465000
 C                 -2.46804600   -0.84634500   -0.09794600
 H                 -2.09606000   -1.39372600   -0.97370500
 H                 -2.11977300   -1.41076900    0.78168400
 N                 -3.92228800   -0.86366900   -0.08934300
 C                 -4.70459300   -0.92476400   -1.21106500
 C                 -3.99562200   -0.97586000   -2.54525200
 H                 -3.26157800   -0.16581100   -2.65934000
 H                 -3.46340500   -1.93229500   -2.66293000
 H                 -4.75252700   -0.89417100   -3.33392500
 O                 -5.92507900   -0.94602200   -1.13747400
 C                 -4.59922700   -2.10904700    1.89239600
 C                 -4.60713400   -3.17965400    2.45705400
 H                 -4.61923900   -4.13309800    2.95952300
 C                 -4.57504200   -0.80775700    1.20638300
 H                 -5.60544100   -0.45836000    1.05806700
 H                 -4.06112400   -0.07365400    1.84655100
