# Supplementary material for: All About the Base: Electrochemical Isomerization of Terminal Propargyl Compounds toward the Synthesis of Allenes and Phenols
Source: Org Lett. 2026 May 11;28(20):6190–5. doi: 10.1021/acs.orglett.6c01122 (PMC13309000; doi:10.1021/acs.orglett.6c01122)
Supplement: Supplementary file 2 [file ol6c01122_si_002.zip › coordinates_xyz/def2svp/1h/1h_C.xyz]

52
1h_C
 C                  0.01363900    1.60746700   -0.08432300
 C                  1.42035100    1.60988200   -0.05766800
 C                  2.14113900    2.81002700   -0.08322900
 C                  1.42241100    3.99414100   -0.13580500
 C                  0.00841400    4.00766400   -0.16339500
 C                 -0.70725900    2.81207800   -0.13778400
 C                 -0.42732100    0.22614500   -0.04447500
 H                  3.22934200    2.81386900   -0.06204000
 H                  1.94385100    4.95351900   -0.15727100
 H                 -1.79741600    2.79053200   -0.15657000
 N                  1.83771400    0.27499400   -0.00368700
 C                  0.69916800   -0.53686400    0.00271900
 H                  0.81196000   -1.61651100    0.04151000
 C                  3.15877900   -0.16252400    0.04166600
 O                  4.09856500    0.59605900    0.03268700
 O                  3.20050400   -1.48159500    0.09360600
 C                  4.45670300   -2.23307800    0.15486600
 C                  5.27672900   -1.96953400   -1.10346800
 H                  5.62746300   -0.93060000   -1.14564500
 H                  6.15287400   -2.63447900   -1.10866200
 H                  4.67911400   -2.18205400   -2.00286200
 C                  5.21106300   -1.87100200    1.42975800
 H                  6.08151000   -2.53515300    1.53464400
 H                  5.56596600   -0.83289800    1.40764600
 H                  4.56549400   -2.00937600    2.31026900
 C                  3.98300800   -3.67978500    0.19894300
 H                  3.39861400   -3.92469800   -0.70032600
 H                  4.84978600   -4.35440200    0.24568200
 H                  3.35533800   -3.85646500    1.08496700
 O                 -0.55991100    5.23228500   -0.21448600
 C                 -1.96326200    5.32531100   -0.24618700
 H                 -2.42332800    4.88709000    0.65606400
 H                 -2.20740300    6.39451900   -0.28458100
 H                 -2.38621000    4.83145200   -1.13789400
 C                 -1.85425500   -0.22430100   -0.05895600
 H                 -2.40159200    0.27936900    0.75625900
 H                 -2.33213600    0.10979500   -0.99593000
 C                 -2.03561500   -1.73445600    0.07180000
 H                 -1.54772600   -2.24274600   -0.77185500
 H                 -1.56632800   -2.09005100    1.00281800
 N                 -3.43771300   -2.12221100    0.10147400
 C                 -4.04586000   -2.42314200   -1.08086700
 C                 -5.50637300   -2.81653900   -1.02427000
 H                 -5.70311600   -3.55313200   -0.23286500
 H                 -6.13444400   -1.93696400   -0.81546000
 H                 -5.78723600   -3.22906300   -2.00161500
 O                 -3.44599700   -2.37548800   -2.15131600
 C                 -4.12982500   -2.02440300    1.35735200
 H                 -3.93710900   -2.83370900    2.07325600
 C                 -4.92921800   -0.98307100    1.65586600
 C                 -5.60797100    0.06514000    1.96579000
 H                 -6.68921500    0.06764900    1.74201600
