# Supplementary material for: All About the Base: Electrochemical Isomerization of Terminal Propargyl Compounds toward the Synthesis of Allenes and Phenols
Source: Org Lett. 2026 May 11;28(20):6190–5. doi: 10.1021/acs.orglett.6c01122 (PMC13309000; doi:10.1021/acs.orglett.6c01122)
Supplement: Supplementary file 2 [file ol6c01122_si_002.zip › coordinates_xyz/def2svp/1h/1h_A_ox.xyz]

52
1h_A_ox
 C                 -0.02388600    1.59897200   -0.05867000
 C                  1.41282700    1.59254700   -0.05292000
 C                  2.16983200    2.79705300   -0.10505700
 C                  1.47849600    3.97071400   -0.15962400
 C                  0.03812000    3.98887000   -0.16083200
 C                 -0.71969600    2.78081500   -0.11096400
 C                 -0.46869000    0.21366000   -0.00178800
 H                  3.25690700    2.77483400   -0.10121500
 H                  1.99444100    4.93095400   -0.20075300
 H                 -1.80987100    2.79254300   -0.11307500
 N                  1.80345800    0.29444900    0.00534700
 C                  0.65641700   -0.53673700    0.03610000
 H                  0.78578000   -1.61378900    0.08200200
 C                  3.14999600   -0.16607500    0.02903500
 O                  4.07796800    0.59574700   -0.00379600
 O                  3.15863600   -1.47028200    0.08842700
 C                  4.40414600   -2.26563900    0.12832300
 C                  5.19679000   -2.02187500   -1.14910800
 H                  5.58002100   -0.99474700   -1.20136700
 H                  6.05287600   -2.71167400   -1.17125900
 H                  4.57366500   -2.21950600   -2.03410300
 C                  5.18575100   -1.90920200    1.38594800
 H                  6.04075200   -2.59459400    1.47763600
 H                  5.56948200   -0.88155800    1.34921500
 H                  4.55427300   -2.02616500    2.27930600
 C                  3.88408500   -3.69370200    0.18902900
 H                  3.27644600   -3.92497200   -0.69809700
 H                  4.73225100   -4.39196900    0.22215700
 H                  3.27052900   -3.84726100    1.08886900
 O                 -0.49844700    5.17345000   -0.20776800
 C                 -1.91882400    5.36140100   -0.19758100
 H                 -2.34676200    4.95015300    0.72680400
 H                 -2.07264300    6.44417900   -0.23496200
 H                 -2.36960500    4.88512400   -1.07883500
 C                 -1.89450100   -0.22683800    0.00474000
 H                 -2.42764800    0.29431100    0.81628400
 H                 -2.37175200    0.09980600   -0.93407000
 C                 -2.07144300   -1.73743300    0.15362800
 H                 -1.55008700   -2.25036300   -0.66635800
 H                 -1.62718900   -2.07775800    1.10127000
 N                 -3.46310700   -2.14915000    0.12905400
 C                 -4.05511800   -2.34008700   -1.08663000
 C                 -5.52735900   -2.68462800   -1.09238000
 H                 -5.71392000   -3.64047100   -0.57978500
 H                 -6.11842500   -1.90951000   -0.58209000
 H                 -5.85593100   -2.76712600   -2.13498800
 O                 -3.41823500   -2.24534500   -2.12923800
 C                 -4.87948400   -0.80946400    1.66145900
 C                 -4.21861600   -2.10079600    1.38284200
 H                 -3.51021800   -2.35048600    2.18868900
 H                 -4.95799500   -2.91607400    1.38247200
 C                 -5.44837500    0.27185500    1.88685800
