# Supplementary material for: All About the Base: Electrochemical Isomerization of Terminal Propargyl Compounds toward the Synthesis of Allenes and Phenols
Source: Org Lett. 2026 May 11;28(20):6190–5. doi: 10.1021/acs.orglett.6c01122 (PMC13309000; doi:10.1021/acs.orglett.6c01122)
Supplement: Supplementary file 2 [file ol6c01122_si_002.zip › coordinates_xyz/def2svp/1h/1h_AH_ox.xyz]

53
1h_AH_ox
 C                  0.68539400    1.68848400    0.06083500
 C                  1.93757700    0.99897500    0.06603500
 C                  3.17801100    1.69416800    0.12113700
 C                  3.15571600    3.06310000    0.16712600
 C                  1.91008300    3.76267600    0.15734300
 C                  0.65953600    3.05812300    0.10644600
 C                 -0.36859400    0.68512800    0.00132000
 H                  4.11867900    1.14801300    0.12652600
 H                  4.09432800    3.61475900    0.20930600
 H                 -0.26887900    3.63188900    0.10239200
 N                  1.66056800   -0.32995400    0.01018000
 C                  0.26188000   -0.51441100   -0.02880700
 H                 -0.13774200   -1.52310400   -0.07518000
 C                  2.62556900   -1.37956000   -0.01035400
 O                  3.80335800   -1.15153600    0.03803600
 O                  2.01116400   -2.52770000   -0.08670200
 C                  2.72629800   -3.82192900   -0.13575000
 C                  3.60188100   -3.86350600   -1.38107200
 H                  4.43326500   -3.14973800   -1.31938300
 H                  4.02149000   -4.87462700   -1.48429800
 H                  3.00564700   -3.64577000   -2.27976000
 C                  3.51939000   -4.00320900    1.15146800
 H                  3.94487600   -5.01705600    1.16512000
 H                  4.34333300   -3.28191000    1.22653100
 H                  2.86342600   -3.89408500    2.02798100
 C                  1.58811900   -4.82633000   -0.22962500
 H                  0.99045600   -4.65353900   -1.13662000
 H                  2.00003000   -5.84440600   -0.27246400
 H                  0.92979200   -4.75326400    0.64838700
 O                  1.80245400    5.06032700    0.19110600
 C                  2.94984800    5.91523900    0.22887800
 H                  3.56757500    5.75706300   -0.66573400
 H                  2.55622500    6.93624000    0.23938200
 H                  3.53232000    5.72584000    1.14086000
 C                 -1.83245300    0.97533200   -0.02108300
 H                 -2.09157000    1.55993100    0.87757200
 H                 -2.05418400    1.62775900   -0.88204200
 C                 -2.70481300   -0.27563800   -0.09155100
 H                 -2.46205600   -0.85847000   -0.98934700
 H                 -2.48922300   -0.93307900    0.76553300
 N                 -4.12414700    0.03289700   -0.07164300
 C                 -4.90110600    0.18452500   -1.18966900
 C                 -4.22138400    0.02392300   -2.53014500
 H                 -3.32674300    0.65560000   -2.62338400
 H                 -3.91437100   -1.02205500   -2.68402400
 H                 -4.94203400    0.29763000   -3.30942700
 O                 -6.09538000    0.43094500   -1.10588600
 C                 -5.07621800   -1.10383500    1.86151800
 C                 -5.33447700   -2.16698100    2.37919600
 H                 -5.56996100   -3.11229000    2.84067800
 C                 -4.74802100    0.18420600    1.23093900
 H                 -5.66799300    0.77062900    1.10732200
 H                 -4.07780700    0.75027500    1.89677900
