# Supplementary material for: All About the Base: Electrochemical Isomerization of Terminal Propargyl Compounds toward the Synthesis of Allenes and Phenols
Source: Org Lett. 2026 May 11;28(20):6190–5. doi: 10.1021/acs.orglett.6c01122 (PMC13309000; doi:10.1021/acs.orglett.6c01122)
Supplement: Supplementary file 2 [file ol6c01122_si_002.zip › coordinates_xyz/def2svp/1k/1k_C_ox.xyz]

17
1k_C_ox
 C                 -4.68635800   -0.31030800   -0.24641300
 H                 -5.73133200   -0.31793000   -0.51128900
 C                 -3.49763100   -0.30193400    0.05444400
 C                 -2.15985500   -0.32130300    0.40708200
 H                 -1.74878500   -1.03731900    1.12421000
 O                 -1.35323200    0.65659800   -0.06336400
 C                  0.00257100    0.50686900   -0.02809000
 C                  0.75793100    1.68270500   -0.00261000
 C                  0.61982700   -0.74507900   -0.05469100
 C                  2.14685700    1.59952600    0.00535700
 H                  0.24498900    2.64552500    0.01355000
 C                  2.00954800   -0.78190900   -0.03861500
 H                  0.05430600   -1.67632000   -0.10677700
 C                  2.79379600    0.36234200   -0.00818700
 H                  2.74042400    2.51588400    0.02731500
 H                  3.88152000    0.27839500    0.00122500
 F                  2.60718000   -1.97849800   -0.06344200
