# Supplementary material for: All About the Base: Electrochemical Isomerization of Terminal Propargyl Compounds toward the Synthesis of Allenes and Phenols
Source: Org Lett. 2026 May 11;28(20):6190–5. doi: 10.1021/acs.orglett.6c01122 (PMC13309000; doi:10.1021/acs.orglett.6c01122)
Supplement: Supplementary file 2 [file ol6c01122_si_002.zip › coordinates_xyz/def2svp/1k/1k_A_ox.xyz]

17
1k_A_ox
 C                 -2.85524900    0.54530700    0.33922700
 O                 -1.33130900   -1.21631700   -0.33941500
 C                 -0.13776700   -0.76147900   -0.16345700
 C                  0.83533500   -1.75159100    0.24512900
 C                  0.23892100    0.59780700   -0.34992200
 C                  2.14494000   -1.38314100    0.45072400
 H                  0.49089300   -2.77842000    0.37696400
 C                  1.54947800    0.91181500   -0.13113700
 H                 -0.47277800    1.37004200   -0.63846600
 C                  2.52502000   -0.04886700    0.26723400
 H                  2.88639600   -2.12167500    0.75623200
 H                  3.55407300    0.28178700    0.42053300
 F                  1.95908900    2.15296100   -0.28685100
 C                 -3.19489900    1.31255500    1.25529800
 C                 -2.45209700   -0.34159100   -0.73884300
 H                 -3.22858000   -1.06785800   -1.01151300
 H                 -2.13342000    0.18511400   -1.65228600
