# Supplementary material for: All About the Base: Electrochemical Isomerization of Terminal Propargyl Compounds toward the Synthesis of Allenes and Phenols
Source: Org Lett. 2026 May 11;28(20):6190–5. doi: 10.1021/acs.orglett.6c01122 (PMC13309000; doi:10.1021/acs.orglett.6c01122)
Supplement: Supplementary file 2 [file ol6c01122_si_002.zip › coordinates_xyz/def2svp/1k/1k_AH.xyz]

18
1k_AH
 C                  2.81645300    0.46978700   -0.24067900
 O                  1.30628600   -1.30247500    0.35927500
 C                  0.06519700   -0.80792200    0.15686300
 C                 -0.89344800   -1.72571700   -0.29982700
 C                 -0.29393300    0.52532200    0.38099700
 C                 -2.19974900   -1.30957000   -0.52464500
 H                 -0.59075500   -2.76049800   -0.46919200
 C                 -1.61326100    0.89872900    0.14244500
 H                  0.40850800    1.28351700    0.72660500
 C                 -2.58325900    0.01666100   -0.30598800
 H                 -2.93965700   -2.03075600   -0.87899500
 H                 -3.60336900    0.36275600   -0.47825200
 F                 -1.94808900    2.17755000    0.35965000
 C                  3.20071300    1.22900000   -1.10034400
 H                  3.54777400    1.90413800   -1.86598100
 C                  2.34330700   -0.45190900    0.80105900
 H                  3.16604000   -1.11775100    1.09642900
 H                  2.04185200    0.11415700    1.69905000
