# Supplementary material for: All About the Base: Electrochemical Isomerization of Terminal Propargyl Compounds toward the Synthesis of Allenes and Phenols
Source: Org Lett. 2026 May 11;28(20):6190–5. doi: 10.1021/acs.orglett.6c01122 (PMC13309000; doi:10.1021/acs.orglett.6c01122)
Supplement: Supplementary file 2 [file ol6c01122_si_002.zip › coordinates_xyz/def2svp/1k/1k_A.xyz]

17
1k_A
 C                 -2.85771500    0.56524100    0.33082500
 O                 -1.37662400   -1.25077500   -0.32956600
 C                 -0.12969700   -0.78918300   -0.14426000
 C                  0.83199600   -1.73685200    0.24909100
 C                  0.25159700    0.54640400   -0.33073700
 C                  2.15205800   -1.35190500    0.44596500
 H                  0.51729200   -2.77235400    0.39124000
 C                  1.58388800    0.88747900   -0.12212200
 H                 -0.45482800    1.32687300   -0.61152200
 C                  2.55364800   -0.02531500    0.26209800
 H                  2.88954600   -2.09847700    0.74984000
 H                  3.58470700    0.29730700    0.41359800
 F                  1.93576700    2.16922300   -0.30229300
 C                 -3.23613900    1.35114700    1.21516100
 C                 -2.41786000   -0.35416900   -0.72622100
 H                 -3.23817600   -1.02044900   -1.03289400
 H                 -2.09810700    0.19320100   -1.63189900
