# Supplementary material for: All About the Base: Electrochemical Isomerization of Terminal Propargyl Compounds toward the Synthesis of Allenes and Phenols
Source: Org Lett. 2026 May 11;28(20):6190–5. doi: 10.1021/acs.orglett.6c01122 (PMC13309000; doi:10.1021/acs.orglett.6c01122)
Supplement: Supplementary file 2 [file ol6c01122_si_002.zip › coordinates_xyz/def2svp/1k/1k_BH_ox.xyz]

18
1k_BH_ox
 C                  4.71846200    0.09950200   -0.00008300
 H                  5.27187100    0.00478600   -0.94464800
 C                  3.44752000    0.31534400   -0.00000200
 C                  2.11751200    0.57588900    0.00082600
 H                  1.72898800    1.59860700    0.00268800
 H                  5.27136400    0.00113800    0.94440800
 O                  1.30133800   -0.44914900   -0.00059000
 C                 -0.06176300   -0.38858000   -0.00027800
 C                 -0.68505800   -1.64263300   -0.00010900
 C                 -0.78290900    0.81100800   -0.00028700
 C                 -2.07396300   -1.69666700    0.00020300
 H                 -0.07341300   -2.54568900   -0.00018000
 C                 -2.16171900    0.70560000   -0.00002500
 H                 -0.32512400    1.79976200   -0.00057000
 C                 -2.82528600   -0.52303300    0.00024400
 H                 -2.57908200   -2.66352300    0.00038400
 H                 -3.91638200   -0.54201300    0.00044000
 F                 -2.88285600    1.82239400   -0.00008100
