# Supplementary material for: All About the Base: Electrochemical Isomerization of Terminal Propargyl Compounds toward the Synthesis of Allenes and Phenols
Source: Org Lett. 2026 May 11;28(20):6190–5. doi: 10.1021/acs.orglett.6c01122 (PMC13309000; doi:10.1021/acs.orglett.6c01122)
Supplement: Supplementary file 2 [file ol6c01122_si_002.zip › coordinates_xyz/def2svp/1k/1k_BH_red.xyz]

18
1k_BH_red
 C                  4.01297200   -0.06740500    0.86296000
 H                  4.08418100    1.03530900    0.87719400
 C                  3.27116400   -0.76098000   -0.07210200
 C                  2.16177800   -0.42145500   -0.76933300
 H                  1.80324700   -0.89927500   -1.69080600
 H                  4.62972500   -0.57675700    1.61796900
 O                  1.34971700    0.70192500   -0.42309300
 C                  0.03887100    0.53897600   -0.21750700
 C                 -0.73875900    1.70260500   -0.06038800
 C                 -0.58113000   -0.71766300   -0.13781100
 C                 -2.10512300    1.60426200    0.17126200
 H                 -0.24414800    2.67397400   -0.12218300
 C                 -1.95064800   -0.76932500    0.09174600
 H                 -0.00876300   -1.64058600   -0.23501800
 C                 -2.74023200    0.36043100    0.24875000
 H                 -2.69589800    2.51544500    0.29338400
 H                 -3.81222000    0.26365800    0.42689700
 F                 -2.52969200   -1.97820500    0.16798400
