# Supplementary material for: All About the Base: Electrochemical Isomerization of Terminal Propargyl Compounds toward the Synthesis of Allenes and Phenols
Source: Org Lett. 2026 May 11;28(20):6190–5. doi: 10.1021/acs.orglett.6c01122 (PMC13309000; doi:10.1021/acs.orglett.6c01122)
Supplement: Supplementary file 2 [file ol6c01122_si_002.zip › coordinates_xyz/def2svp/1k/1k_C.xyz]

17
1k_C
 C                  4.30402700    0.56316800   -0.77105200
 H                  4.22897600    1.42451400   -1.46191800
 C                  3.24499900    0.31000100   -0.07253100
 C                  2.23338000   -0.04336000    0.72649100
 H                  2.06868600    0.34826900    1.73646900
 O                  1.30091300   -1.02643500    0.33099100
 C                  0.01757000   -0.67803600    0.14942900
 C                 -0.89301600   -1.71903000   -0.10841800
 C                 -0.44202900    0.64470800    0.20232600
 C                 -2.23806200   -1.43424700   -0.30965100
 H                 -0.51926100   -2.74405700   -0.14625900
 C                 -1.79546700    0.88418700   -0.00370100
 H                  0.23762500    1.47598200    0.38999500
 C                 -2.71651100   -0.12110000   -0.25871700
 H                 -2.93586400   -2.25101400   -0.50948000
 H                 -3.76921600    0.12151400   -0.41098900
 F                 -2.22306500    2.15539200    0.04768800
