# Supplementary material for: All About the Base: Electrochemical Isomerization of Terminal Propargyl Compounds toward the Synthesis of Allenes and Phenols
Source: Org Lett. 2026 May 11;28(20):6190–5. doi: 10.1021/acs.orglett.6c01122 (PMC13309000; doi:10.1021/acs.orglett.6c01122)
Supplement: Supplementary file 2 [file ol6c01122_si_002.zip › coordinates_xyz/def2svp/1k/1k_BH.xyz]

18
1k_BH
 C                  4.47384800    0.47812800   -0.46064100
 H                  4.64102900    1.25532900   -1.21566700
 C                  3.28642800    0.26533600    0.04308300
 C                  2.11428900    0.05269700    0.59258700
 H                  1.78856800    0.58815300    1.49333900
 H                  5.34123600   -0.11470800   -0.14656400
 O                  1.25610100   -0.90404700    0.11241400
 C                 -0.07086500   -0.62065500    0.04974100
 C                 -0.94128700   -1.71213800   -0.05647800
 C                 -0.56523100    0.68596200    0.05839900
 C                 -2.31095900   -1.48909900   -0.14837100
 H                 -0.52793100   -2.72198300   -0.06381500
 C                 -1.94201800    0.86296400   -0.02800000
 H                  0.08875600    1.55730000    0.11304000
 C                 -2.83414000   -0.19387300   -0.13146200
 H                 -2.98978500   -2.34084800   -0.22997300
 H                 -3.90581400   -0.00080300   -0.19843800
 F                 -2.41614000    2.11488900   -0.01826500
