# Supplementary material for: All About the Base: Electrochemical Isomerization of Terminal Propargyl Compounds toward the Synthesis of Allenes and Phenols
Source: Org Lett. 2026 May 11;28(20):6190–5. doi: 10.1021/acs.orglett.6c01122 (PMC13309000; doi:10.1021/acs.orglett.6c01122)
Supplement: Supplementary file 2 [file ol6c01122_si_002.zip › coordinates_xyz/def2svp/1k/1k_B_ox.xyz]

17
1k_B_ox
 C                  4.35538100    0.84799300    0.00003000
 H                  4.30553700    1.94029700   -0.00088400
 C                  3.20324800    0.09410200    0.00004600
 C                  2.16943100   -0.56710200   -0.00012600
 H                  5.33649700    0.36536600    0.00093200
 O                  1.12489800   -1.33274300    0.00000100
 C                 -0.15083000   -0.79225700   -0.00002400
 C                 -1.19797200   -1.71046400   -0.00001200
 C                 -0.36854600    0.58091900   -0.00001100
 C                 -2.50498100   -1.23059300    0.00001000
 H                 -0.98037900   -2.77939900   -0.00003100
 C                 -1.68967100    1.01456400    0.00001200
 H                  0.45041500    1.30211400   -0.00001600
 C                 -2.76761100    0.14008300    0.00002700
 H                 -3.33688900   -1.93777100    0.00001300
 H                 -3.78586400    0.53169400    0.00004900
 F                 -1.91991000    2.33068500    0.00002400
