# Supplementary material for: All About the Base: Electrochemical Isomerization of Terminal Propargyl Compounds toward the Synthesis of Allenes and Phenols
Source: Org Lett. 2026 May 11;28(20):6190–5. doi: 10.1021/acs.orglett.6c01122 (PMC13309000; doi:10.1021/acs.orglett.6c01122)
Supplement: Supplementary file 2 [file ol6c01122_si_002.zip › coordinates_xyz/def2svp/1k/1k_B.xyz]

17
1k_B
 C                 -2.63540500   -1.14798000    1.52749300
 H                 -2.88760300   -0.61360900    2.45485600
 C                 -2.50711200   -0.51958800    0.35919700
 C                 -2.55539800    0.06883200   -0.81124400
 H                 -2.48765900   -2.23299900    1.62802400
 O                 -1.39507100    0.64696900   -1.37630600
 C                 -0.23656200    0.57001700   -0.66883200
 C                  0.12290900    1.60139300    0.20545100
 C                  0.60270000   -0.53647100   -0.83342300
 C                  1.32812700    1.52935000    0.90271700
 H                 -0.54746900    2.45497000    0.32336100
 C                  1.79462500   -0.57546700   -0.12289100
 H                  0.33000200   -1.34900800   -1.50893800
 C                  2.18182600    0.43628900    0.74733600
 H                  1.61149600    2.33865200    1.57977000
 H                  3.12990000    0.36235800    1.28268700
 F                  2.60418300   -1.63270800   -0.28712500
