# Supplementary material for: All About the Base: Electrochemical Isomerization of Terminal Propargyl Compounds toward the Synthesis of Allenes and Phenols
Source: Org Lett. 2026 May 11;28(20):6190–5. doi: 10.1021/acs.orglett.6c01122 (PMC13309000; doi:10.1021/acs.orglett.6c01122)
Supplement: Supplementary file 2 [file ol6c01122_si_002.zip › coordinates_xyz/def2svp/1k/1k_AH_ox.xyz]

18
1k_AH_ox
 C                 -2.83450000    0.44325900    0.24516400
 O                 -1.25773400   -1.25992400   -0.36352100
 C                 -0.07032100   -0.77016000   -0.17811900
 C                  0.90286700   -1.73404000    0.29047700
 C                  0.28636800    0.58194200   -0.40015000
 C                  2.20058600   -1.34078800    0.52849900
 H                  0.56777600   -2.76106600    0.44383500
 C                  1.58625900    0.92328300   -0.14931700
 H                 -0.41698400    1.33625200   -0.75095700
 C                  2.56562500   -0.00909700    0.31530200
 H                  2.94058300   -2.05885200    0.88214700
 H                  3.58299900    0.34633100    0.49029800
 F                  1.98190100    2.15989800   -0.33501900
 C                 -3.21187800    1.18838800    1.11807200
 H                 -3.55382100    1.85196500    1.89680500
 C                 -2.37035700   -0.44923700   -0.81052800
 H                 -3.14494200   -1.17801600   -1.07816800
 H                 -2.07874500    0.10241000   -1.71701800
