# Supplementary material for: All About the Base: Electrochemical Isomerization of Terminal Propargyl Compounds toward the Synthesis of Allenes and Phenols
Source: Org Lett. 2026 May 11;28(20):6190–5. doi: 10.1021/acs.orglett.6c01122 (PMC13309000; doi:10.1021/acs.orglett.6c01122)
Supplement: Supplementary file 2 [file ol6c01122_si_002.zip › coordinates_xyz/def2svp/1k/1k_AH_red.xyz]

18
1k_AH_red
 C                  3.62063300   -0.13748600    0.00006400
 O                  1.30030000   -0.40238600    0.00024200
 C                  0.00459100    0.05053800    0.00012100
 C                 -0.35455900    1.38229400    0.00008700
 C                 -0.97232800   -1.00319200    0.00006300
 C                 -1.75166800    1.76499300   -0.00002300
 H                  0.40722900    2.16490400    0.00015700
 C                 -2.33164000   -0.58657600   -0.00005000
 H                 -0.68308600   -2.05347800    0.00003400
 C                 -2.74377400    0.71905400   -0.00009300
 H                 -2.04142500    2.81744600   -0.00006900
 H                 -3.81505100    0.94077400   -0.00017300
 F                 -3.27035300   -1.57700600   -0.00011300
 C                  4.69781500   -0.68803100   -0.00035300
 H                  5.65753400   -1.17875700   -0.00050400
 C                  2.32630300    0.54943300    0.00010200
 H                  2.26674400    1.20759900    0.88858000
 H                  2.26659700    1.20748200   -0.88845200
