# Supplementary material for: All About the Base: Electrochemical Isomerization of Terminal Propargyl Compounds toward the Synthesis of Allenes and Phenols
Source: Org Lett. 2026 May 11;28(20):6190–5. doi: 10.1021/acs.orglett.6c01122 (PMC13309000; doi:10.1021/acs.orglett.6c01122)
Supplement: Supplementary file 2 [file ol6c01122_si_002.zip › coordinates_xyz/def2svp/1t/2t_prim_2tt/2t_prim_2tt_C_ox.xyz]

98
7_enzyloxyl_ap_deprot_ox_c12-def2svp-4732457.log
   
6 -5.161453 -0.122315 -0.017720
8 -3.015083 0.780408 -0.560820
6 -2.382820 -0.302591 0.093105
1 -2.657582 -1.255183 -0.393456
1 -2.740423 -0.355964 1.139453
6 -0.892233 -0.103209 0.059107
6 -0.331740 1.143018 0.371334
6 -0.037425 -1.159722 -0.258971
6 1.045526 1.324800 0.373586
1 -0.984223 1.984414 0.614978
6 1.348806 -0.995820 -0.259092
1 -0.455818 -2.134136 -0.524393
6 1.884159 0.250237 0.065328
1 1.487790 2.292618 0.618015
1 1.997372 -1.829053 -0.535731
8 3.227846 0.509073 0.061924
6 5.440493 -0.286807 -0.004707
6 6.626271 -0.139905 -0.281076
1 7.668424 -0.011945 -0.525436
6 -5.993924 -0.996243 0.492878
1 -6.353145 -0.913355 1.526463
1 -6.364271 -1.847723 -0.092062
6 -4.367008 0.782970 -0.551695
1 -4.776567 1.660827 -1.061995
6 4.108265 -0.483343 0.314810
1 3.754826 -1.372758 0.844005
   
constants 3.1962355 0.1831889 0.1764266
basis: (5D, 7F) 
are symmetry adapted cartesian
are symmetry adapted basis
basis 853 primitive gaussians,
alpha 52 beta electrons
repulsion 826.9503171719 Hartrees. 
26 26 NUniq= 26
buffers be 131072 words
2 format.  
integral is turned on.
repulsion empirical dispersion term
   
Continuum (PCM)  
   
:   
radii SMD-Coulomb.  
charges Total charges. 
compensation None.  
method On-the-fly selection. 
type VdW (van der
algorithm GePol (No added
sphere used, NSphG= 26.
grids approx. 5.0 points
algorithm: (Gamma=1.0000).  
charges: gaussians, with 
exponents 3).  
point-specific 7).  
: E.n sum rule
: Eps= 35.688000 Eps(inf)=
   
   
radii non-electrostatic terms: SMD-CDS.
   
repulsion PCM non-electrostatic terms
integrals using PRISM. 
Symmetry used in ECPInt.
NShTT= NPrTT= 67524 LenC2=
DoStor=T 6 Len= 172
531 T EigKep= 8.00D-06
531 EigRej= -1.00D+00 NBFU=
9.52D-02 2.70D+04 ExpMxC= 9.22D+02
functional IExCor= 4639 and
IExCor= AccDes= 0.00D+00 IRadAn=
3500011 1.000000 1.000000 1.000000
FMM=F 0 FMFlag= 100000
0 BraDBF=F KetDBF=T FulRan=T
0.000000 500 IOpCl= 0
1 1 NMatT0= 0
list in FoFCou. 
guess 0.0000 <Sy>= 0.0000
convergence RMS density matrix=1.00D-08
convergence MAX density matrix=1.00D-06.
convergence energy=1.00D-06.  
special if energy rises.
Mode=1 14480427.  
1 deviation from unit
1 deviation from orthogonality
1 deviation from unit
1 deviation from orthogonality
on polarization charges =
Done: = -652.273565372 A.U.
19 -V/T= 2.0053 
0.0000 0.0000 <Sz>= 0.5000
0.00000000000   
(non-electrostatic) (kcal/mol) = -0.04
in energy above) 
of first spin contaminant:
before 0.7725, after 0.7502
skips because SCF is
