# Supplementary material for: All About the Base: Electrochemical Isomerization of Terminal Propargyl Compounds toward the Synthesis of Allenes and Phenols
Source: Org Lett. 2026 May 11;28(20):6190–5. doi: 10.1021/acs.orglett.6c01122 (PMC13309000; doi:10.1021/acs.orglett.6c01122)
Supplement: Supplementary file 2 [file ol6c01122_si_002.zip › coordinates_xyz/def2svp/1t/2t_prim_2tt/2t_prim_2tt_C.xyz]

93
6_enzyloxyl_ap_deprot_c41x-def2svp-4732456.log
   
6 5.064856 -0.332601 0.013836
8 2.926484 0.345027 0.844245
6 2.299465 -0.179513 -0.320037
1 2.516399 -1.259848 -0.397273
1 2.727124 0.311530 -1.212845
6 0.821457 0.062881 -0.232793
6 0.275366 1.300217 -0.604730
6 -0.043992 -0.915335 0.262426
6 -1.085191 1.548991 -0.486764
1 0.931421 2.082894 -0.996695
6 -1.414502 -0.684691 0.384826
1 0.358375 -1.888792 0.558016
6 -1.947386 0.556104 0.010525
1 -1.510178 2.511705 -0.779808
1 -2.074584 -1.466874 0.761794
8 -3.251793 0.873603 0.086595
6 -5.116092 -0.621270 -0.019355
6 -6.134464 -1.087793 -0.667263
1 -5.991266 -2.084393 -1.127522
6 5.899270 -0.872584 -0.840851
1 6.361453 -0.285174 -1.644501
1 6.168719 -1.935284 -0.789726
6 4.269242 0.221007 0.907282
1 4.677158 0.649370 1.829158
6 -4.148632 -0.032480 0.690320
1 -3.998521 -0.161764 1.768144
   
constants 2.4341257 0.1928155 0.1876710
basis: (5D, 7F) 
are symmetry adapted cartesian
are symmetry adapted basis
basis 853 primitive gaussians,
alpha 53 beta electrons
repulsion 829.7694544855 Hartrees. 
26 26 NUniq= 26
buffers be 131072 words
2 format.  
integral is turned on.
repulsion empirical dispersion term
   
Continuum (PCM)  
   
:   
radii SMD-Coulomb.  
charges Total charges. 
compensation None.  
method On-the-fly selection. 
type VdW (van der
algorithm GePol (No added
sphere used, NSphG= 26.
grids approx. 5.0 points
algorithm: (Gamma=1.0000).  
charges: gaussians, with 
exponents 3).  
point-specific 7).  
: E.n sum rule
: Eps= 35.688000 Eps(inf)=
   
   
radii non-electrostatic terms: SMD-CDS.
   
repulsion PCM non-electrostatic terms
integrals using PRISM. 
Symmetry used in ECPInt.
NShTT= NPrTT= 67524 LenC2=
DoStor=T 6 Len= 172
531 T EigKep= 8.25D-06
531 EigRej= -1.00D+00 NBFU=
9.52D-02 2.70D+04 ExpMxC= 9.22D+02
functional IExCor= 4639 and
IExCor= AccDes= 0.00D+00 IRadAn=
3500011 1.000000 1.000000 1.000000
FMM=F 0 FMFlag= 100000
0 BraDBF=F KetDBF=T FulRan=T
0.000000 500 IOpCl= 0
1 1 NMatT0= 0
list in FoFCou. 
convergence RMS density matrix=1.00D-08
convergence MAX density matrix=1.00D-06.
convergence energy=1.00D-06.  
special if energy rises.
Mode=1 14678832.  
1 deviation from unit
1 deviation from orthogonality
1 deviation from unit
1 deviation from orthogonality
on polarization charges =
Done: = -652.395017526 A.U.
15 -V/T= 2.0053 
(non-electrostatic) (kcal/mol) = -0.07
in energy above) 
skips because SCF is
