# Supplementary material for: All About the Base: Electrochemical Isomerization of Terminal Propargyl Compounds toward the Synthesis of Allenes and Phenols
Source: Org Lett. 2026 May 11;28(20):6190–5. doi: 10.1021/acs.orglett.6c01122 (PMC13309000; doi:10.1021/acs.orglett.6c01122)
Supplement: Supplementary file 2 [file ol6c01122_si_002.zip › coordinates_xyz/def2svp/1t/2t_prim_2tt/2t_prim_2tt_A.xyz]

93
11_enzyloxyl_propargyl_deprot_c12x1-def2svp-4732452.log
   
6 -5.743584 1.098706 -0.644896
1 -6.182513 0.761525 -1.592602
6 -4.939327 0.332915 0.051494
6 -4.175328 -0.456393 0.780011
1 -4.613763 -1.116420 1.536232
1 -6.009258 2.109796 -0.310798
8 -2.831664 -0.576745 0.723451
6 -2.166935 0.233206 -0.237737
1 -2.363615 1.298470 -0.022364
1 -2.578076 0.013963 -1.239954
6 -0.695315 -0.057045 -0.188571
6 -0.177039 -1.217978 -0.781625
6 0.190064 0.793285 0.474626
6 1.176698 -1.513313 -0.712884
1 -0.848718 -1.901094 -1.309326
6 1.556637 0.515676 0.550406
1 -0.189129 1.705773 0.943397
6 2.060122 -0.649685 -0.042362
1 1.581165 -2.415772 -1.176481
1 2.216729 1.218044 1.059480
8 3.350689 -1.028891 -0.017330
6 4.636484 1.034610 -0.116465
6 4.323300 -0.197880 0.618999
1 5.211607 -0.842473 0.700069
1 3.995140 0.020853 1.651868
6 4.892261 2.082632 -0.732411
   
constants 1.9601588 0.2139215 0.2033460
basis: (5D, 7F) 
are symmetry adapted cartesian
are symmetry adapted basis
basis 853 primitive gaussians,
alpha 53 beta electrons
repulsion 840.3915383892 Hartrees. 
26 26 NUniq= 26
buffers be 131072 words
2 format.  
integral is turned on.
repulsion empirical dispersion term
   
Continuum (PCM)  
   
:   
radii SMD-Coulomb.  
charges Total charges. 
compensation None.  
method On-the-fly selection. 
type VdW (van der
algorithm GePol (No added
sphere used, NSphG= 26.
grids approx. 5.0 points
algorithm: (Gamma=1.0000).  
charges: gaussians, with 
exponents 3).  
point-specific 7).  
: E.n sum rule
: Eps= 35.688000 Eps(inf)=
   
   
radii non-electrostatic terms: SMD-CDS.
   
repulsion PCM non-electrostatic terms
integrals using PRISM. 
Symmetry used in ECPInt.
NShTT= NPrTT= 67524 LenC2=
DoStor=T 6 Len= 172
531 T EigKep= 8.07D-06
531 EigRej= -1.00D+00 NBFU=
9.52D-02 2.70D+04 ExpMxC= 9.22D+02
functional IExCor= 4639 and
IExCor= AccDes= 0.00D+00 IRadAn=
3500011 1.000000 1.000000 1.000000
FMM=F 0 FMFlag= 100000
0 BraDBF=F KetDBF=T FulRan=T
0.000000 500 IOpCl= 0
1 1 NMatT0= 0
list in FoFCou. 
convergence RMS density matrix=1.00D-08
convergence MAX density matrix=1.00D-06.
convergence energy=1.00D-06.  
special if energy rises.
Mode=1 14335788.  
1 deviation from unit
1 deviation from orthogonality
1 deviation from unit
1 deviation from orthogonality
on polarization charges =
Done: = -652.414905882 A.U.
15 -V/T= 2.0054 
(non-electrostatic) (kcal/mol) = 0.32
in energy above) 
skips because SCF is
