# Supplementary material for: All About the Base: Electrochemical Isomerization of Terminal Propargyl Compounds toward the Synthesis of Allenes and Phenols
Source: Org Lett. 2026 May 11;28(20):6190–5. doi: 10.1021/acs.orglett.6c01122 (PMC13309000; doi:10.1021/acs.orglett.6c01122)
Supplement: Supplementary file 2 [file ol6c01122_si_002.zip › coordinates_xyz/def2svp/1t/2t_prim_2tt/2t_prim_2tt_AH_red.xyz]

100
10_enzyloxyl_propargyl_c42-def2svp-4732451.log
   
6 -5.967288 -0.130986 0.535000
1 -6.305985 0.108166 1.551445
6 -4.949084 0.485262 -0.015557
6 -3.965082 1.146764 -0.594811
1 -4.176514 2.055363 -1.170065
1 -6.522400 -0.915637 0.004635
8 -2.653132 0.848780 -0.582922
6 -2.272771 -0.316741 0.152686
1 -2.787191 -1.195671 -0.276887
1 -2.634790 -0.195207 1.192710
6 -0.784361 -0.491034 0.117776
6 0.048218 0.420015 0.829566
6 -0.226421 -1.531612 -0.606162
6 1.494082 0.255098 0.760353
1 -0.385304 1.255117 1.386078
6 1.200285 -1.725462 -0.658533
1 -0.883619 -2.222900 -1.145833
6 2.023773 -0.797835 0.036893
1 2.138225 0.974277 1.269840
1 1.659764 -2.548524 -1.209063
8 3.371142 -1.050599 -0.074721
6 4.475230 1.086864 -0.080296
6 4.282936 -0.216039 0.580307
1 5.245165 -0.749990 0.581559
1 4.000225 -0.053584 1.636410
6 4.656302 2.149992 -0.630510
1 4.813427 3.097438 -1.119963
   
constants 1.7375242 0.2157749 0.2016294
basis: (5D, 7F) 
are symmetry adapted cartesian
are symmetry adapted basis
basis 861 primitive gaussians,
alpha 53 beta electrons
repulsion 849.8353008001 Hartrees. 
27 27 NUniq= 27
buffers be 131072 words
2 format.  
integral is turned on.
repulsion empirical dispersion term
   
Continuum (PCM)  
   
:   
radii SMD-Coulomb.  
charges Total charges. 
compensation None.  
method On-the-fly selection. 
type VdW (van der
algorithm GePol (No added
sphere used, NSphG= 27.
grids approx. 5.0 points
algorithm: (Gamma=1.0000).  
charges: gaussians, with 
exponents 3).  
point-specific 7).  
: E.n sum rule
: Eps= 35.688000 Eps(inf)=
   
   
radii non-electrostatic terms: SMD-CDS.
   
repulsion PCM non-electrostatic terms
integrals using PRISM. 
Symmetry used in ECPInt.
NShTT= NPrTT= 69744 LenC2=
DoStor=T 6 Len= 172
537 T EigKep= 9.70D-06
537 EigRej= -1.00D+00 NBFU=
9.52D-02 2.70D+04 ExpMxC= 9.22D+02
functional IExCor= 4639 and
IExCor= AccDes= 0.00D+00 IRadAn=
3500011 1.000000 1.000000 1.000000
FMM=F 0 FMFlag= 100000
0 BraDBF=F KetDBF=T FulRan=T
0.000000 500 IOpCl= 0
1 1 NMatT0= 0
list in FoFCou. 
guess 0.0000 <Sy>= 0.0000
convergence RMS density matrix=1.00D-08
convergence MAX density matrix=1.00D-06.
convergence energy=1.00D-06.  
special if energy rises.
Mode=1 14665563.  
1 deviation from unit
1 deviation from orthogonality
1 deviation from unit
1 deviation from orthogonality
incremental formation.  
on polarization charges =
Done: = -652.957345829 A.U.
23 -V/T= 2.0054 
0.0000 0.0000 <Sz>= 0.5000
0.00000000000   
(non-electrostatic) (kcal/mol) = -0.29
in energy above) 
of first spin contaminant:
before 0.7631, after 0.7501
skips because SCF is
