# Supplementary material for: All About the Base: Electrochemical Isomerization of Terminal Propargyl Compounds toward the Synthesis of Allenes and Phenols
Source: Org Lett. 2026 May 11;28(20):6190–5. doi: 10.1021/acs.orglett.6c01122 (PMC13309000; doi:10.1021/acs.orglett.6c01122)
Supplement: Supplementary file 2 [file ol6c01122_si_002.zip › coordinates_xyz/def2svp/1t/2t_prim_2tt/2t_prim_2tt_AH.xyz]

94
8_enzyloxyl_propargyl_c52-def2svp-4732458.log
   
6 5.774565 1.172419 0.598951
1 6.207715 0.903391 1.570796
6 4.982146 0.355157 -0.050864
6 4.230376 -0.486700 -0.731408
1 4.679029 -1.192989 -1.438136
1 6.036112 2.160437 0.199097
8 2.886569 -0.612489 -0.677895
6 2.208362 0.254983 0.219933
1 2.395273 1.305173 -0.066031
1 2.611349 0.109193 1.238634
6 0.739905 -0.054610 0.177971
6 0.232750 -1.186647 0.833085
6 -0.148739 0.745693 -0.539378
6 -1.116610 -1.502736 0.773059
1 0.909132 -1.829759 1.402857
6 -1.511731 0.446350 -0.608131
1 0.223072 1.632908 -1.059181
6 -1.999594 -0.687601 0.048590
1 -1.514434 -2.382049 1.283952
1 -2.171296 1.105838 -1.173223
8 -3.294301 -1.084050 0.043875
6 -4.590688 0.940772 0.040811
6 -4.261048 -0.318535 -0.641353
1 -5.159959 -0.949003 -0.688381
1 -3.949646 -0.115147 -1.680268
6 -4.857274 1.975963 0.607017
1 -5.099022 2.897265 1.112345
   
constants 1.9170182 0.2118481 0.2012080
basis: (5D, 7F) 
are symmetry adapted cartesian
are symmetry adapted basis
basis 861 primitive gaussians,
alpha 53 beta electrons
repulsion 854.1606355651 Hartrees. 
27 27 NUniq= 27
buffers be 131072 words
2 format.  
integral is turned on.
repulsion empirical dispersion term
   
Continuum (PCM)  
   
:   
radii SMD-Coulomb.  
charges Total charges. 
compensation None.  
method On-the-fly selection. 
type VdW (van der
algorithm GePol (No added
sphere used, NSphG= 27.
grids approx. 5.0 points
algorithm: (Gamma=1.0000).  
charges: gaussians, with 
exponents 3).  
point-specific 7).  
: E.n sum rule
: Eps= 35.688000 Eps(inf)=
   
   
radii non-electrostatic terms: SMD-CDS.
   
repulsion PCM non-electrostatic terms
integrals using PRISM. 
Symmetry used in ECPInt.
NShTT= NPrTT= 69744 LenC2=
DoStor=T 6 Len= 172
537 T EigKep= 7.99D-06
537 EigRej= -1.00D+00 NBFU=
9.52D-02 2.70D+04 ExpMxC= 9.22D+02
functional IExCor= 4639 and
IExCor= AccDes= 0.00D+00 IRadAn=
3500011 1.000000 1.000000 1.000000
FMM=F 0 FMFlag= 100000
0 BraDBF=F KetDBF=T FulRan=T
0.000000 500 IOpCl= 0
1 1 NMatT0= 0
list in FoFCou. 
convergence RMS density matrix=1.00D-08
convergence MAX density matrix=1.00D-06.
convergence energy=1.00D-06.  
special if energy rises.
Mode=1 14283372.  
1 deviation from unit
1 deviation from orthogonality
1 deviation from unit
1 deviation from orthogonality
on polarization charges =
Done: = -652.922051265 A.U.
14 -V/T= 2.0054 
(non-electrostatic) (kcal/mol) = -0.38
in energy above) 
skips because SCF is
