# Supplementary material for: All About the Base: Electrochemical Isomerization of Terminal Propargyl Compounds toward the Synthesis of Allenes and Phenols
Source: Org Lett. 2026 May 11;28(20):6190–5. doi: 10.1021/acs.orglett.6c01122 (PMC13309000; doi:10.1021/acs.orglett.6c01122)
Supplement: Supplementary file 2 [file ol6c01122_si_002.zip › coordinates_xyz/def2svp/1t/2t_prim_2tt/2t_prim_2tt_A_ox.xyz]

98
12_enzyloxyl_propargyl_deprot_c21x2-def2svp-4732453.log
   
6 -4.727557 2.285478 -0.764827
1 -5.824315 2.241881 -0.829129
6 -4.064743 1.362987 -0.158509
6 -3.359453 0.392331 0.511161
1 -3.133143 0.493274 1.582528
1 -4.208384 3.133389 -1.234518
8 -2.962676 -0.644745 -0.132739
6 -2.125451 -1.645752 0.558629
1 -2.444545 -2.595077 0.115368
1 -2.386061 -1.612668 1.624400
6 -0.685472 -1.342341 0.301018
6 0.017136 -0.474571 1.142029
6 -0.026659 -1.878569 -0.814995
6 1.345347 -0.139813 0.891221
1 -0.480553 -0.046996 2.016955
6 1.296123 -1.557378 -1.076088
1 -0.559109 -2.558447 -1.485300
6 1.997672 -0.683108 -0.226966
1 1.857615 0.548332 1.563129
1 1.816379 -1.974961 -1.940417
8 3.274731 -0.444295 -0.555278
6 3.636276 1.886705 0.034319
6 4.048201 0.488520 0.207959
1 5.076898 0.331778 -0.149269
1 4.031874 0.187996 1.271348
6 3.274735 3.066148 -0.110110
   
constants 0.9813829 0.2869281 0.2411861
basis: (5D, 7F) 
are symmetry adapted cartesian
are symmetry adapted basis
basis 853 primitive gaussians,
alpha 52 beta electrons
repulsion 850.3729774848 Hartrees. 
26 26 NUniq= 26
buffers be 131072 words
2 format.  
integral is turned on.
repulsion empirical dispersion term
   
Continuum (PCM)  
   
:   
radii SMD-Coulomb.  
charges Total charges. 
compensation None.  
method On-the-fly selection. 
type VdW (van der
algorithm GePol (No added
sphere used, NSphG= 26.
grids approx. 5.0 points
algorithm: (Gamma=1.0000).  
charges: gaussians, with 
exponents 3).  
point-specific 7).  
: E.n sum rule
: Eps= 35.688000 Eps(inf)=
   
   
radii non-electrostatic terms: SMD-CDS.
   
repulsion PCM non-electrostatic terms
integrals using PRISM. 
Symmetry used in ECPInt.
NShTT= NPrTT= 67524 LenC2=
DoStor=T 6 Len= 172
531 T EigKep= 8.08D-06
531 EigRej= -1.00D+00 NBFU=
9.52D-02 2.70D+04 ExpMxC= 9.22D+02
functional IExCor= 4639 and
IExCor= AccDes= 0.00D+00 IRadAn=
3500011 1.000000 1.000000 1.000000
FMM=F 0 FMFlag= 100000
0 BraDBF=F KetDBF=T FulRan=T
0.000000 500 IOpCl= 0
1 1 NMatT0= 0
list in FoFCou. 
guess 0.0000 <Sy>= 0.0000
convergence RMS density matrix=1.00D-08
convergence MAX density matrix=1.00D-06.
convergence energy=1.00D-06.  
special if energy rises.
Mode=1 14217987.  
1 deviation from unit
1 deviation from orthogonality
1 deviation from unit
1 deviation from orthogonality
on polarization charges =
Done: = -652.202375369 A.U.
20 -V/T= 2.0054 
0.0000 0.0000 <Sz>= 0.5000
0.00000000000   
(non-electrostatic) (kcal/mol) = 0.34
in energy above) 
of first spin contaminant:
before 0.7589, after 0.7501
skips because SCF is
