# Supplementary material for: All About the Base: Electrochemical Isomerization of Terminal Propargyl Compounds toward the Synthesis of Allenes and Phenols
Source: Org Lett. 2026 May 11;28(20):6190–5. doi: 10.1021/acs.orglett.6c01122 (PMC13309000; doi:10.1021/acs.orglett.6c01122)
Supplement: Supplementary file 2 [file ol6c01122_si_002.zip › coordinates_xyz/def2svp/1t/2t_prim_2tt/2t_prim_2tt_B.xyz]

93
4_enzyloxyl_allene_deprot_c22-def2svp-4732454.log
   
6 -5.185924 -0.171266 0.129251
8 -2.960104 0.050841 0.976590
6 -2.440353 -0.031173 -0.345684
1 -2.874286 0.782243 -0.954917
1 -2.749458 -0.989525 -0.799971
6 -0.945137 0.077077 -0.294871
6 -0.139230 -1.063525 -0.232524
6 -0.315394 1.329120 -0.260576
6 1.249416 -0.976563 -0.145286
1 -0.607228 -2.052361 -0.256537
6 1.066633 1.434910 -0.172037
1 -0.920834 2.239116 -0.306753
6 1.869354 0.281382 -0.113083
1 1.866231 -1.873402 -0.102109
1 1.555882 2.411472 -0.149691
8 3.193366 0.487371 -0.035689
6 5.344213 -0.332217 0.095206
6 4.068168 -0.614834 0.044823
6 6.669738 -0.218965 0.150729
1 7.209008 -0.130826 1.104550
1 7.292272 -0.199942 -0.755058
6 -6.105218 -0.317023 -0.793869
1 -6.446224 -1.309374 -1.115665
1 -6.570573 0.547051 -1.285179
6 -4.302244 -0.026321 1.096764
1 -4.625015 0.046240 2.141060
   
constants 3.1630863 0.1793450 0.1760581
basis: (5D, 7F) 
are symmetry adapted cartesian
are symmetry adapted basis
basis 853 primitive gaussians,
alpha 53 beta electrons
repulsion 821.0730141953 Hartrees. 
26 26 NUniq= 26
buffers be 131072 words
2 format.  
integral is turned on.
repulsion empirical dispersion term
   
Continuum (PCM)  
   
:   
radii SMD-Coulomb.  
charges Total charges. 
compensation None.  
method On-the-fly selection. 
type VdW (van der
algorithm GePol (No added
sphere used, NSphG= 26.
grids approx. 5.0 points
algorithm: (Gamma=1.0000).  
charges: gaussians, with 
exponents 3).  
point-specific 7).  
: E.n sum rule
: Eps= 35.688000 Eps(inf)=
   
   
radii non-electrostatic terms: SMD-CDS.
   
repulsion PCM non-electrostatic terms
integrals using PRISM. 
Symmetry used in ECPInt.
NShTT= NPrTT= 67524 LenC2=
DoStor=T 6 Len= 172
531 T EigKep= 8.02D-06
531 EigRej= -1.00D+00 NBFU=
9.52D-02 2.70D+04 ExpMxC= 9.22D+02
functional IExCor= 4639 and
IExCor= AccDes= 0.00D+00 IRadAn=
3500011 1.000000 1.000000 1.000000
FMM=F 0 FMFlag= 100000
0 BraDBF=F KetDBF=T FulRan=T
0.000000 500 IOpCl= 0
1 1 NMatT0= 0
list in FoFCou. 
convergence RMS density matrix=1.00D-08
convergence MAX density matrix=1.00D-06.
convergence energy=1.00D-06.  
special if energy rises.
Mode=1 14771883.  
1 deviation from unit
1 deviation from orthogonality
1 deviation from unit
1 deviation from orthogonality
on polarization charges =
Done: = -652.394941761 A.U.
16 -V/T= 2.0053 
(non-electrostatic) (kcal/mol) = -0.11
in energy above) 
skips because SCF is
