# Supplementary material for: All About the Base: Electrochemical Isomerization of Terminal Propargyl Compounds toward the Synthesis of Allenes and Phenols
Source: Org Lett. 2026 May 11;28(20):6190–5. doi: 10.1021/acs.orglett.6c01122 (PMC13309000; doi:10.1021/acs.orglett.6c01122)
Supplement: Supplementary file 2 [file ol6c01122_si_002.zip › coordinates_xyz/def2svp/1t/2t_prim_2tt/2t_prim_2tt_B_ox.xyz]

98
5_enzyloxyl_allene_deprot_ox_c42-def2svp-4732455.log
   
6 -5.087349 -0.440667 -0.020483
8 -3.047458 0.687664 -0.551001
6 -2.304888 -0.330095 0.086165
1 -2.471820 -1.299011 -0.417189
1 -2.655781 -0.442904 1.130324
6 -0.843306 0.028321 0.067387
6 -0.426762 1.354968 0.236989
6 0.124859 -0.967141 -0.080066
6 0.924950 1.680169 0.259891
1 -1.171036 2.146086 0.346277
6 1.486077 -0.661989 -0.050283
1 -0.181768 -2.006398 -0.223093
6 1.865532 0.663503 0.119317
1 1.258617 2.711521 0.388005
1 2.234382 -1.448348 -0.166500
8 3.195954 1.064047 0.156591
6 5.110255 -0.560451 -0.059095
6 4.151190 0.199187 0.041501
6 6.177093 -1.423390 -0.173580
1 6.013682 -2.495377 -0.314355
1 7.203535 -1.049559 -0.125590
6 -5.823888 -1.403237 0.477673
1 -6.187380 -1.372735 1.512589
1 -6.105142 -2.279962 -0.119406
6 -4.392739 0.549943 -0.541592
1 -4.891391 1.388259 -1.038721
   
constants 2.3145543 0.1927791 0.1803893
basis: (5D, 7F) 
are symmetry adapted cartesian
are symmetry adapted basis
basis 853 primitive gaussians,
alpha 52 beta electrons
repulsion 826.6493541653 Hartrees. 
26 26 NUniq= 26
buffers be 131072 words
2 format.  
integral is turned on.
repulsion empirical dispersion term
   
Continuum (PCM)  
   
:   
radii SMD-Coulomb.  
charges Total charges. 
compensation None.  
method On-the-fly selection. 
type VdW (van der
algorithm GePol (No added
sphere used, NSphG= 26.
grids approx. 5.0 points
algorithm: (Gamma=1.0000).  
charges: gaussians, with 
exponents 3).  
point-specific 7).  
: E.n sum rule
: Eps= 35.688000 Eps(inf)=
   
   
radii non-electrostatic terms: SMD-CDS.
   
repulsion PCM non-electrostatic terms
integrals using PRISM. 
Symmetry used in ECPInt.
NShTT= NPrTT= 67524 LenC2=
DoStor=T 6 Len= 172
531 T EigKep= 7.31D-06
531 EigRej= -1.00D+00 NBFU=
9.52D-02 2.70D+04 ExpMxC= 9.22D+02
functional IExCor= 4639 and
IExCor= AccDes= 0.00D+00 IRadAn=
3500011 1.000000 1.000000 1.000000
FMM=F 0 FMFlag= 100000
0 BraDBF=F KetDBF=T FulRan=T
0.000000 500 IOpCl= 0
1 1 NMatT0= 0
list in FoFCou. 
guess 0.0000 <Sy>= 0.0000
convergence RMS density matrix=1.00D-08
convergence MAX density matrix=1.00D-06.
convergence energy=1.00D-06.  
special if energy rises.
Mode=1 14388300.  
1 deviation from unit
1 deviation from orthogonality
1 deviation from unit
1 deviation from orthogonality
on polarization charges =
Done: = -652.260959340 A.U.
19 -V/T= 2.0053 
0.0000 0.0000 <Sz>= 0.5000
0.00000000000   
(non-electrostatic) (kcal/mol) = -0.24
in energy above) 
of first spin contaminant:
before 0.7727, after 0.7502
skips because SCF is
