# Supplementary material for: All About the Base: Electrochemical Isomerization of Terminal Propargyl Compounds toward the Synthesis of Allenes and Phenols
Source: Org Lett. 2026 May 11;28(20):6190–5. doi: 10.1021/acs.orglett.6c01122 (PMC13309000; doi:10.1021/acs.orglett.6c01122)
Supplement: Supplementary file 2 [file ol6c01122_si_002.zip › coordinates_xyz/def2svp/1t/2t_prim_2tt/2t_prim_2tt_AH_ox.xyz]

99
9_enzyloxyl_propargyl_c51-def2svp-4732459.log
   
6 5.593563 -1.352012 -0.977126
1 6.582204 -0.936214 -1.220427
6 4.717471 -0.642923 -0.354767
6 3.800522 0.111296 0.337196
1 3.762993 0.092441 1.435734
1 5.370902 -2.384954 -1.281289
8 2.980658 0.851346 -0.316861
6 1.959197 1.617363 0.419653
1 1.910048 2.568399 -0.121627
1 2.336070 1.775302 1.438568
6 0.665133 0.869077 0.388083
6 0.372037 -0.081137 1.377488
6 -0.255922 1.075138 -0.641097
6 -0.811708 -0.800491 1.337818
1 1.079188 -0.253436 2.193404
6 -1.451716 0.360474 -0.693954
1 -0.043815 1.812977 -1.419043
6 -1.731768 -0.586430 0.299284
1 -1.050650 -1.536550 2.107674
1 -2.150067 0.557214 -1.507726
8 -2.848816 -1.341247 0.346676
6 -4.614050 0.075143 -0.462726
6 -3.860787 -1.175041 -0.625804
1 -4.540058 -2.028432 -0.492315
1 -3.449716 -1.240927 -1.647203
6 -5.228710 1.107596 -0.324575
1 -5.781410 2.025077 -0.201095
   
constants 1.6345099 0.2243135 0.2158234
basis: (5D, 7F) 
are symmetry adapted cartesian
are symmetry adapted basis
basis 861 primitive gaussians,
alpha 52 beta electrons
repulsion 857.8437869589 Hartrees. 
27 27 NUniq= 27
buffers be 131072 words
2 format.  
integral is turned on.
repulsion empirical dispersion term
   
Continuum (PCM)  
   
:   
radii SMD-Coulomb.  
charges Total charges. 
compensation None.  
method On-the-fly selection. 
type VdW (van der
algorithm GePol (No added
sphere used, NSphG= 27.
grids approx. 5.0 points
algorithm: (Gamma=1.0000).  
charges: gaussians, with 
exponents 3).  
point-specific 7).  
: E.n sum rule
: Eps= 35.688000 Eps(inf)=
   
   
radii non-electrostatic terms: SMD-CDS.
   
repulsion PCM non-electrostatic terms
integrals using PRISM. 
Symmetry used in ECPInt.
NShTT= NPrTT= 69744 LenC2=
DoStor=T 6 Len= 172
537 T EigKep= 8.04D-06
537 EigRej= -1.00D+00 NBFU=
9.52D-02 2.70D+04 ExpMxC= 9.22D+02
functional IExCor= 4639 and
IExCor= AccDes= 0.00D+00 IRadAn=
3500011 1.000000 1.000000 1.000000
FMM=F 0 FMFlag= 100000
0 BraDBF=F KetDBF=T FulRan=T
0.000000 500 IOpCl= 0
1 1 NMatT0= 0
list in FoFCou. 
guess 0.0000 <Sy>= 0.0000
convergence RMS density matrix=1.00D-08
convergence MAX density matrix=1.00D-06.
convergence energy=1.00D-06.  
special if energy rises.
Mode=1 14506803.  
1 deviation from unit
1 deviation from orthogonality
1 deviation from unit
1 deviation from orthogonality
on polarization charges =
Done: = -652.707272905 A.U.
20 -V/T= 2.0055 
0.0000 0.0000 <Sz>= 0.5000
0.00000000000   
(non-electrostatic) (kcal/mol) = -0.36
in energy above) 
of first spin contaminant:
before 0.7588, after 0.7501
skips because SCF is
