# Supplementary material for: All About the Base: Electrochemical Isomerization of Terminal Propargyl Compounds toward the Synthesis of Allenes and Phenols
Source: Org Lett. 2026 May 11;28(20):6190–5. doi: 10.1021/acs.orglett.6c01122 (PMC13309000; doi:10.1021/acs.orglett.6c01122)
Supplement: Supplementary file 2 [file ol6c01122_si_002.zip › coordinates_xyz/def2svp/1t/1t_2t/1t_2t_C_ox.xyz]

26
1t_2t_C_ox
 C                  5.20121800    0.38661600   -0.34391600
 O                  3.08766500   -0.75279000   -0.22442500
 C                  2.38121800    0.15790200    0.58233800
 H                  2.69351000    1.19865100    0.37605900
 H                  2.60540000   -0.03713700    1.65107100
 C                  0.90183900    0.01218300    0.33916900
 C                  0.33479900   -1.24642800    0.10192700
 C                  0.06129400    1.12684200    0.37746200
 C                 -1.03622200   -1.38923100   -0.07944600
 H                  0.97934900   -2.12651100    0.05732900
 C                 -1.31686200    1.00173500    0.19935900
 H                  0.48666100    2.12105300    0.53872700
 C                 -1.86075800   -0.26360500   -0.02168000
 H                 -1.48311800   -2.36857200   -0.26200200
 H                 -1.95318200    1.88876500    0.20823300
 O                 -3.19734400   -0.47168000   -0.23597600
 C                 -5.40601700    0.33403200   -0.14113400
 C                  5.80149500    1.38740100   -0.66522100
 H                  6.34131600    2.27521500   -0.95284700
 C                  4.45796200   -0.82371400    0.05199200
 H                  4.85444400   -1.68474300   -0.50649000
 H                  4.64064500   -1.01562400    1.12711800
 C                 -4.10523300    0.35139800    0.33154200
 H                 -3.80358900    0.93949000    1.20320800
 C                 -6.56483100    0.34114700   -0.54269600
 H                 -7.58340700    0.34749800   -0.89538600
