# Supplementary material for: All About the Base: Electrochemical Isomerization of Terminal Propargyl Compounds toward the Synthesis of Allenes and Phenols
Source: Org Lett. 2026 May 11;28(20):6190–5. doi: 10.1021/acs.orglett.6c01122 (PMC13309000; doi:10.1021/acs.orglett.6c01122)
Supplement: Supplementary file 2 [file ol6c01122_si_002.zip › coordinates_xyz/def2svp/1t/1t_2t/1t_2t_B_ox.xyz]

26
1t_2t_B_ox
 C                 -4.82109500   -0.95169800    0.41444700
 O                 -2.84626400   -0.45927500   -0.86339700
 C                 -2.42563000    0.71825200   -0.22620800
 H                 -2.84825500    0.77969700    0.79672900
 H                 -2.79161200    1.60838900   -0.77327700
 C                 -0.92182500    0.75220300   -0.13753900
 C                 -0.15829800   -0.40897300   -0.26853800
 C                 -0.26740100    1.96505400    0.11525700
 C                  1.23237900   -0.37388900   -0.14946800
 H                 -0.65646800   -1.35797800   -0.47142000
 C                  1.11583000    2.01877000    0.24254500
 H                 -0.84861900    2.88571200    0.21382700
 C                  1.84949000    0.84308400    0.10792700
 H                  1.82120600   -1.28721600   -0.25619300
 H                  1.63209800    2.96012600    0.43943700
 O                  3.22761200    0.97383500    0.24377000
 C                  4.80301500   -0.98547400    0.07852100
 C                 -5.29212300   -1.21453800    1.49800700
 H                 -5.71611400   -1.45243500    2.46030700
 C                 -4.23588300   -0.62919800   -0.89988000
 H                 -4.43955100   -1.45802800   -1.59397200
 H                 -4.73979400    0.26927100   -1.30417000
 C                  4.00301700   -0.05705800    0.15113600
 C                  5.69107400   -2.03435000   -0.00557000
 H                  5.33499600   -3.05390200   -0.17696800
 H                  6.76603800   -1.86323200    0.09889200
