# Supplementary material for: All About the Base: Electrochemical Isomerization of Terminal Propargyl Compounds toward the Synthesis of Allenes and Phenols
Source: Org Lett. 2026 May 11;28(20):6190–5. doi: 10.1021/acs.orglett.6c01122 (PMC13309000; doi:10.1021/acs.orglett.6c01122)
Supplement: Supplementary file 2 [file ol6c01122_si_002.zip › coordinates_xyz/def2svp/1t/1t_2t/1t_2t_C.xyz]

26
1t_2t_C
 C                  5.04762600    0.68966800   -0.17610700
 O                  3.03772500   -0.61379500   -0.39540900
 C                  2.30217800   -0.09132000    0.69435500
 H                  2.55567900    0.97197100    0.86190900
 H                  2.57329700   -0.64213100    1.61659000
 C                  0.83251400   -0.22978400    0.41300700
 C                  0.23565500   -1.49919900    0.36477000
 C                  0.02714400    0.88254200    0.16531900
 C                 -1.11413300   -1.64790700    0.07999500
 H                  0.84401900   -2.38808700    0.55483200
 C                 -1.33499000    0.75321700   -0.11550100
 H                  0.46877500    1.88310800    0.19410600
 C                 -1.91732800   -0.51906500   -0.16281600
 H                 -1.57771700   -2.63649400    0.04365800
 H                 -1.94782200    1.63773700   -0.29389300
 O                 -3.21694500   -0.74925600   -0.42470400
 C                 -5.06705500    0.71293200   -0.02753500
 C                  5.55196100    1.79014800   -0.16572300
 H                  6.00505300    2.76827200   -0.15911700
 C                  4.42040200   -0.64557900   -0.18645000
 H                  4.85783200   -1.23640000   -1.00549000
 H                  4.67279900   -1.16094800    0.76101200
 C                 -4.04478700    0.32925900   -0.79822700
 H                 -3.79736900    0.77050600   -1.77046100
 C                 -6.13763100    0.99733700    0.64227100
 H                 -6.03011600    1.80338300    1.39361400
