# Supplementary material for: All About the Base: Electrochemical Isomerization of Terminal Propargyl Compounds toward the Synthesis of Allenes and Phenols
Source: Org Lett. 2026 May 11;28(20):6190–5. doi: 10.1021/acs.orglett.6c01122 (PMC13309000; doi:10.1021/acs.orglett.6c01122)
Supplement: Supplementary file 2 [file ol6c01122_si_002.zip › coordinates_xyz/def2svp/1t/1t_2t/1t_2t_AH_ox.xyz]

27
1t_2t_AH_ox
 C                  4.89099000    0.70870000    0.35546000
 O                  3.01966300   -0.76642100    0.04718800
 C                  2.18318900    0.06980000   -0.68262000
 H                  2.34393500   -0.03519600   -1.77716600
 H                  2.36295300    1.14438100   -0.45990000
 C                  0.75435900   -0.21367400   -0.39427400
 C                  0.36750400   -1.20087000    0.54624900
 C                 -0.24335300    0.53503900   -1.09115300
 C                 -0.95836600   -1.43826300    0.77893800
 H                  1.13654000   -1.76351900    1.07448300
 C                 -1.57360200    0.31403300   -0.87574600
 H                  0.07266600    1.29445100   -1.80944700
 C                 -1.95542000   -0.68815300    0.06914100
 H                 -1.29529300   -2.19049600    1.49383700
 H                 -2.32075200    0.89375900   -1.41698900
 O                 -3.18534200   -1.00017800    0.35808800
 C                 -4.50675300    1.00104700    0.24464900
 C                  5.28975700    1.76352800    0.79429300
 H                  5.65154500    2.70000500    1.18740400
 C                  4.39266400   -0.56734600   -0.18299700
 H                  4.62408000   -0.62061500   -1.26283400
 H                  4.91654500   -1.39921800    0.30891800
 C                 -4.31730100   -0.35313400   -0.26400400
 H                 -5.17110400   -0.99031700   -0.00262200
 H                 -4.19461000   -0.36657300   -1.35737300
 C                 -4.65779300    2.12553000    0.66004600
 H                 -4.79632300    3.12871700    1.03158600
