# Supplementary material for: All About the Base: Electrochemical Isomerization of Terminal Propargyl Compounds toward the Synthesis of Allenes and Phenols
Source: Org Lett. 2026 May 11;28(20):6190–5. doi: 10.1021/acs.orglett.6c01122 (PMC13309000; doi:10.1021/acs.orglett.6c01122)
Supplement: Supplementary file 2 [file ol6c01122_si_002.zip › coordinates_xyz/def2svp/1t/1t_2t/1t_2t_A.xyz]

26
1t_2t_A
 C                  4.96662200    0.59380300   -0.22693500
 O                  2.94969000   -0.71532800   -0.18015400
 C                  2.15343500    0.10959500    0.64499200
 H                  2.39898300    1.17669300    0.49009700
 H                  2.36616700   -0.12146900    1.70817700
 C                  0.70095200   -0.13129400    0.33817300
 C                  0.16118300   -1.42379500    0.42600200
 C                 -0.14879900    0.90933800   -0.03364800
 C                 -1.17756700   -1.66016300    0.15123400
 H                  0.80543600   -2.25928100    0.71237700
 C                 -1.50281000    0.69239300   -0.30582700
 H                  0.24672500    1.92601300   -0.11289800
 C                 -2.02669600   -0.60293600   -0.22048600
 H                 -1.59690600   -2.66660900    0.21813800
 H                 -2.13453400    1.53921100   -0.57444400
 O                 -3.30470700   -0.93621300   -0.48273200
 C                 -4.63820200    0.96228400    0.25400400
 C                  5.49190500    1.64593300   -0.51416500
 H                  5.96508500    2.57990600   -0.77121500
 C                  4.31449600   -0.68167600    0.12462900
 H                  4.79275500   -1.49351100   -0.44392900
 H                  4.49176600   -0.88392000    1.19901100
 C                 -4.24022000    0.07807900   -0.84992500
 H                 -5.10641400   -0.48369200   -1.23138700
 H                 -3.83637900    0.65447800   -1.70266000
 C                 -4.97972300    1.71585700    1.18058800
