# Supplementary material for: All About the Base: Electrochemical Isomerization of Terminal Propargyl Compounds toward the Synthesis of Allenes and Phenols
Source: Org Lett. 2026 May 11;28(20):6190–5. doi: 10.1021/acs.orglett.6c01122 (PMC13309000; doi:10.1021/acs.orglett.6c01122)
Supplement: Supplementary file 2 [file ol6c01122_si_002.zip › coordinates_xyz/def2svp/1t/1t_2t/1t_2t_BH_ox.xyz]

27
1t_2t_BH_ox
 C                  5.09216600   -0.35699700    0.60266500
 O                  3.05773000   -0.64668400   -0.64032500
 C                  2.47507000    0.60377200   -0.44637300
 H                  2.70415000    1.29620800   -1.28257900
 H                  2.85533100    1.10062700    0.47139100
 C                  0.99496500    0.48675200   -0.31508400
 C                  0.35662500   -0.77706400   -0.30723700
 C                  0.22077400    1.66758800   -0.18453100
 C                 -1.00625800   -0.88090900   -0.17535800
 H                  0.96623300   -1.67483900   -0.40672600
 C                 -1.13865600    1.58940000   -0.05053600
 H                  0.71709200    2.63995700   -0.19107600
 C                 -1.77231000    0.31040300   -0.04545600
 H                 -1.47594000   -1.86356000   -0.17038600
 H                 -1.76175100    2.47914000    0.05196300
 O                 -3.07824400    0.35116500    0.08623700
 C                 -5.20642600   -0.50382500    0.25436200
 C                  5.59982800   -0.12382000    1.67610800
 H                  6.05841600    0.07923400    2.63065000
 C                  4.46165700   -0.63319100   -0.69902100
 H                  4.82161600    0.10496000   -1.43941600
 H                  4.77178800   -1.62844100   -1.04839100
 C                 -3.91519800   -0.73166500    0.11103400
 H                 -3.48334500   -1.72877200    0.01108500
 C                 -6.48450300   -0.31374800    0.39505900
 H                 -7.13324700   -0.17760700   -0.47834600
 H                 -6.94264300   -0.28292400    1.39073900
