# Supplementary material for: All About the Base: Electrochemical Isomerization of Terminal Propargyl Compounds toward the Synthesis of Allenes and Phenols
Source: Org Lett. 2026 May 11;28(20):6190–5. doi: 10.1021/acs.orglett.6c01122 (PMC13309000; doi:10.1021/acs.orglett.6c01122)
Supplement: Supplementary file 2 [file ol6c01122_si_002.zip › coordinates_xyz/def2svp/1t/1t_2t/1t_2t_A_ox.xyz]

26
1t_2t_A_ox
 C                  4.69206600    0.79164200   -0.35761000
 O                  2.71905600    0.23395300    0.89305400
 C                  2.20717300   -0.78048200    0.08898300
 H                  2.53306900   -1.78375200    0.43461900
 H                  2.55938200   -0.69682300   -0.96194900
 C                  0.72001900   -0.74676600    0.06220200
 C                 -0.00802300    0.28719200    0.70578000
 C                  0.02398600   -1.77469900   -0.63607400
 C                 -1.37709500    0.31384900    0.66742900
 H                  0.54148400    1.06602900    1.23408200
 C                 -1.33828900   -1.77055700   -0.68865600
 H                  0.59292200   -2.56607400   -1.12850900
 C                 -2.07385000   -0.72324600   -0.03539100
 H                 -1.92604800    1.11712100    1.15755600
 H                 -1.90195900   -2.54243400   -1.21467100
 O                 -3.36073200   -0.80277600   -0.13297300
 C                 -4.17974700    1.47857200   -0.25322700
 C                  5.14858800    1.18313500   -1.40768700
 H                  5.55959700    1.53655300   -2.33965700
 C                  4.12238700    0.31033900    0.91186800
 H                  4.56995700   -0.66953100    1.16118800
 H                  4.38866200    1.00907500    1.71777300
 C                 -4.25653500    0.20910000    0.45225300
 H                 -4.00807000    0.28240800    1.52316700
 H                 -5.24061100   -0.26942300    0.36282800
 C                 -4.10317500    2.56649300   -0.84771700
