# Supplementary material for: All About the Base: Electrochemical Isomerization of Terminal Propargyl Compounds toward the Synthesis of Allenes and Phenols
Source: Org Lett. 2026 May 11;28(20):6190–5. doi: 10.1021/acs.orglett.6c01122 (PMC13309000; doi:10.1021/acs.orglett.6c01122)
Supplement: Supplementary file 2 [file ol6c01122_si_002.zip › coordinates_xyz/def2svp/1t/1t_2t/1t_2t_BH.xyz]

27
1t_2t_BH
 C                  5.15285400   -0.32453800    0.19301000
 O                  3.10048600    0.28289400   -0.90213000
 C                  2.38968300    0.81192700    0.19290700
 H                  2.47989600    1.91427400    0.21923400
 H                  2.81643500    0.43195500    1.14280000
 C                  0.94221400    0.40979100    0.09650700
 C                  0.58954800   -0.89316200   -0.28187800
 C                 -0.07725600    1.31030600    0.40738100
 C                 -0.74182300   -1.28611200   -0.33753500
 H                  1.37426900   -1.60817700   -0.53845500
 C                 -1.42070700    0.93196700    0.35723500
 H                  0.17365200    2.33713300    0.68717300
 C                 -1.75048000   -0.37301700   -0.01134300
 H                 -1.01929300   -2.30112400   -0.62939400
 H                 -2.20166700    1.66072600    0.58267300
 O                 -3.03483000   -0.81979600   -0.11070600
 C                 -5.20980700    0.03187400    0.09197300
 C                  5.69424500   -0.99463800    1.04340800
 H                  6.18062900   -1.59162200    1.79793400
 C                  4.48414500    0.48797100   -0.84008400
 H                  4.72665900    1.55383200   -0.66649300
 H                  4.89353500    0.21747100   -1.82487900
 C                 -4.01121500   -0.16345700    0.58979800
 H                 -3.75341700    0.14175500    1.61205400
 C                 -6.42323200    0.21124500   -0.36130800
 H                 -7.19540200   -0.55898700   -0.24587600
 H                 -6.70955200    1.13702800   -0.87451500
