# Supplementary material for: All About the Base: Electrochemical Isomerization of Terminal Propargyl Compounds toward the Synthesis of Allenes and Phenols
Source: Org Lett. 2026 May 11;28(20):6190–5. doi: 10.1021/acs.orglett.6c01122 (PMC13309000; doi:10.1021/acs.orglett.6c01122)
Supplement: Supplementary file 2 [file ol6c01122_si_002.zip › coordinates_xyz/def2svp/1t/1t_2t/1t_2t_B.xyz]

26
1t_2t_B
 C                 -5.16944600   -0.42456700    0.12474500
 O                 -3.04026000    0.48398900    0.77637700
 C                 -2.43072700    0.60319000   -0.49550000
 H                 -2.59844500    1.61859800   -0.90178700
 H                 -2.89312900   -0.11308200   -1.20178800
 C                 -0.95980800    0.32583700   -0.37003900
 C                 -0.50129500   -0.97658900   -0.12271800
 C                 -0.01072100    1.34630600   -0.45916400
 C                  0.85288700   -1.24525300    0.02337600
 H                 -1.22213600   -1.79583600   -0.04518300
 C                  1.35505100    1.09429100   -0.32000900
 H                 -0.34198700    2.37257700   -0.64487500
 C                  1.80221900   -0.21116500   -0.07549500
 H                  1.20796400   -2.26109000    0.21236000
 H                  2.08327600    1.90094100   -0.39567500
 O                  3.08669800   -0.57306200    0.07880600
 C                  5.32700000   -0.02905300    0.13462500
 C                 -5.77143600   -1.33470300   -0.39959700
 H                 -6.31052000   -2.14458500   -0.86387600
 C                 -4.42553800    0.67921300    0.76138700
 H                 -4.69531600    1.62577500    0.25384600
 H                 -4.75124500    0.76780100    1.80890400
 C                  4.10374400    0.39227000   -0.05681700
 C                  6.62295300   -0.29228600    0.29111900
 H                  7.25799500   -0.61718100   -0.54527700
 H                  7.12274700   -0.20627900    1.26642900
