# Supplementary material for: All About the Base: Electrochemical Isomerization of Terminal Propargyl Compounds toward the Synthesis of Allenes and Phenols
Source: Org Lett. 2026 May 11;28(20):6190–5. doi: 10.1021/acs.orglett.6c01122 (PMC13309000; doi:10.1021/acs.orglett.6c01122)
Supplement: Supplementary file 2 [file ol6c01122_si_002.zip › coordinates_xyz/def2svp/1t/1t_2t/1t_2t_BH_red.xyz]

27
1t_2t_BH_red
 C                  5.27674300   -0.04416000   -0.30483700
 O                  3.00288300   -0.82620700   -0.40051200
 C                  2.44069800   -0.04214800    0.64123400
 H                  2.94792900    0.94023800    0.69515500
 H                  2.62562300   -0.55925900    1.60671800
 C                  0.96595300    0.14422400    0.42099200
 C                  0.10735600   -0.99406900    0.42902100
 C                  0.45069200    1.41520200    0.23478800
 C                 -1.32239400   -0.79033400    0.25701100
 H                  0.51280300   -1.99898800    0.56925800
 C                 -0.96546300    1.63178400    0.04850500
 H                  1.13063400    2.27444900    0.22934400
 C                 -1.80415500    0.48985000    0.06722800
 H                 -2.01412600   -1.63420100    0.32801800
 H                 -1.38846900    2.61961100   -0.14176900
 O                 -3.15759300    0.75210200   -0.07468500
 C                 -5.21718100   -0.35187500   -0.26131600
 C                  6.03980200    0.89162000   -0.39535400
 H                  6.72229900    1.72188700   -0.47876900
 C                  4.33665700   -1.17740700   -0.19147300
 H                  4.60076100   -1.92950500   -0.95098900
 H                  4.48076500   -1.65107900    0.80028000
 C                 -3.95103600   -0.21734900   -0.59204000
 H                 -3.49143100   -0.87248500   -1.34535700
 C                 -6.48975400   -0.49116800    0.01533900
 H                 -7.26023400    0.07901900   -0.51924000
 H                 -6.83638500   -1.18186900    0.79433700
