# Supplementary material for: All About the Base: Electrochemical Isomerization of Terminal Propargyl Compounds toward the Synthesis of Allenes and Phenols
Source: Org Lett. 2026 May 11;28(20):6190–5. doi: 10.1021/acs.orglett.6c01122 (PMC13309000; doi:10.1021/acs.orglett.6c01122)
Supplement: Supplementary file 2 [file ol6c01122_si_002.zip › coordinates_xyz/def2svp/1t/1t_2t_prim/1t_2t_prim_C.xyz]

26
1t_2t_prim_C
 C                  5.05635900    0.48802500    0.11906400
 O                  3.03137700   -0.82367600   -0.24844700
 C                  2.25610900    0.32587400   -0.09395300
 H                  2.46096500    1.06105400   -0.89731100
 H                  2.51084000    0.83787000    0.85859600
 C                  0.79435700   -0.04233200   -0.09457300
 C                  0.34221000   -1.18578800    0.58004000
 C                 -0.15227800    0.76102900   -0.72881600
 C                 -1.00768300   -1.50749900    0.61926900
 H                  1.06646800   -1.83609800    1.07566200
 C                 -1.51681100    0.45711700   -0.69423800
 H                  0.17275500    1.65459000   -1.26930600
 C                 -1.94941100   -0.68667400   -0.01804500
 H                 -1.35918500   -2.39948800    1.14264000
 H                 -2.21846100    1.12041400   -1.20137400
 O                 -3.24151400   -1.09208800    0.07055000
 C                 -4.53757500    0.92994300    0.19326600
 C                 -4.25977100   -0.32190300   -0.52583200
 H                 -5.15915300   -0.95350200   -0.50942800
 H                 -4.03363500   -0.10426900   -1.58412900
 C                 -4.76042600    1.95992800    0.78738900
 H                 -4.96332100    2.87683500    1.31716700
 C                  5.71188500    1.60730700    0.27222000
 H                  5.93158000    1.83229600    1.33972900
 C                  4.41438100   -0.64605300   -0.16615200
 H                  4.92417200   -1.59743900   -0.34691200
