# Supplementary material for: All About the Base: Electrochemical Isomerization of Terminal Propargyl Compounds toward the Synthesis of Allenes and Phenols
Source: Org Lett. 2026 May 11;28(20):6190–5. doi: 10.1021/acs.orglett.6c01122 (PMC13309000; doi:10.1021/acs.orglett.6c01122)
Supplement: Supplementary file 2 [file ol6c01122_si_002.zip › coordinates_xyz/def2svp/1t/1t_2t_prim/1t_2t_prim_BH_ox.xyz]

27
1t_2t_prim_BH_ox
 C                 -4.11631300    1.38314800   -0.14855800
 O                 -3.00471900   -0.61895800   -0.13657600
 C                 -2.18169300   -1.63105900    0.55033900
 H                 -2.51149200   -2.57584500    0.10507500
 H                 -2.43848400   -1.59974800    1.61700400
 C                 -0.73643300   -1.34688700    0.29240400
 C                 -0.01894500   -0.50265400    1.14304400
 C                 -0.08863100   -1.88660900   -0.82807200
 C                  1.31773500   -0.19455000    0.89707700
 H                 -0.50819500   -0.07440500    2.02212900
 C                  1.24113400   -1.59128100   -1.08489600
 H                 -0.63396300   -2.54957900   -1.50457600
 C                  1.95439900   -0.74265200   -0.22386500
 H                  1.84278600    0.46796700    1.58546300
 H                  1.75483200   -2.01179900   -1.95147400
 O                  3.24425200   -0.52624900   -0.55467500
 C                  3.68357100    1.75913200    0.04552300
 C                  4.04005200    0.34538700    0.22282200
 H                  5.07200800    0.18558300   -0.11901200
 H                  4.00364000    0.07500700    1.29177800
 C                  3.38435700    2.92151800   -0.10378000
 H                  3.12311600    3.95902100   -0.23768100
 C                 -4.78161900    2.30610600   -0.75117800
 H                 -5.87775800    2.25476700   -0.82183400
 H                 -4.26652800    3.16161700   -1.21144100
 C                 -3.41129600    0.40888200    0.51644600
 H                 -3.19413800    0.49818900    1.59073100
