# Supplementary material for: All About the Base: Electrochemical Isomerization of Terminal Propargyl Compounds toward the Synthesis of Allenes and Phenols
Source: Org Lett. 2026 May 11;28(20):6190–5. doi: 10.1021/acs.orglett.6c01122 (PMC13309000; doi:10.1021/acs.orglett.6c01122)
Supplement: Supplementary file 2 [file ol6c01122_si_002.zip › coordinates_xyz/def2svp/1t/1t_2t_prim/1t_2t_prim_BH.xyz]

27
1t_2t_prim_BH
 C                  4.98214100    0.35517300   -0.05087100
 O                  2.88657300   -0.61252000   -0.67786300
 C                  2.20835600    0.25496400    0.21994500
 H                  2.39526800    1.30515000   -0.06603100
 H                  2.61133200    0.10919100    1.23865300
 C                  0.73989900   -0.05463200    0.17797400
 C                  0.23273500   -1.18666200    0.83309100
 C                 -0.14873800    0.74567500   -0.53938200
 C                 -1.11662700   -1.50274500    0.77306100
 H                  0.90911200   -1.82977700    1.40286600
 C                 -1.51173200    0.44633900   -0.60813700
 H                  0.22308000    1.63288600   -1.05918600
 C                 -1.99960200   -0.68760900    0.04858500
 H                 -1.51445800   -2.38205400    1.28395600
 H                 -2.17129500    1.10582700   -1.17323000
 O                 -3.29431300   -1.08404700    0.04385800
 C                 -4.59066300    0.94079600    0.04081300
 C                 -4.26104900   -0.31851000   -0.64136300
 H                 -5.15997000   -0.94896300   -0.68839600
 H                 -3.94964400   -0.11511500   -1.68027500
 C                 -4.85722200    1.97599000    0.60702800
 H                 -5.09894800    2.89729400    1.11236300
 C                  5.77455700    1.17245900    0.59891700
 H                  6.20772200    0.90345900    1.57076300
 H                  6.03608900    2.16047100    0.19903700
 C                  4.23037700   -0.48670900   -0.73139000
 H                  4.67903500   -1.19300800   -1.43810600
