# Supplementary material for: All About the Base: Electrochemical Isomerization of Terminal Propargyl Compounds toward the Synthesis of Allenes and Phenols
Source: Org Lett. 2026 May 11;28(20):6190–5. doi: 10.1021/acs.orglett.6c01122 (PMC13309000; doi:10.1021/acs.orglett.6c01122)
Supplement: Supplementary file 2 [file ol6c01122_si_002.zip › coordinates_xyz/def2svp/1t/1t_2t_prim/1t_2t_prim_BH_red.xyz]

27
1t_2t_prim_BH_red
 C                  4.94904400    0.48537700   -0.01550800
 O                  2.65309800    0.84859700   -0.58313900
 C                  2.27276100   -0.31687600    0.15257200
 H                  2.63480100   -0.19525800    1.19257500
 H                  2.78718200   -1.19583100   -0.27695000
 C                  0.78435700   -0.49118800    0.11775200
 C                  0.22634200   -1.53172900   -0.60618600
 C                 -0.04817700    0.41984100    0.82963000
 C                 -1.20034100   -1.72556400   -0.65846700
 H                  0.88349200   -2.22300100   -1.14593700
 C                 -1.49403000    0.25501700    0.76039700
 H                  0.38538500    1.25492500    1.38614100
 C                 -2.02378900   -0.79787500    0.03693800
 H                 -1.65985600   -2.54856500   -1.20905900
 H                 -2.13814900    0.97424500    1.26985200
 O                 -3.37116300   -1.05056400   -0.07467300
 C                 -4.47512400    1.08701700   -0.08032900
 C                 -4.28292700   -0.21590200    0.58026000
 H                 -4.00026800   -0.05345800    1.63638200
 H                 -5.24519900   -0.74977300    0.58145200
 C                 -4.65616400    2.15020700   -0.63042800
 H                 -4.81324800    3.09769900   -1.11980600
 C                  5.96728300   -0.13066300    0.53521900
 H                  6.52254200   -0.91531700    0.00501400
 H                  6.30585600    0.10867200    1.55166300
 C                  3.96502300    1.14669600   -0.59494300
 H                  4.17642900    2.05524500   -1.17028400
