# Supplementary material for: All About the Base: Electrochemical Isomerization of Terminal Propargyl Compounds toward the Synthesis of Allenes and Phenols
Source: Org Lett. 2026 May 11;28(20):6190–5. doi: 10.1021/acs.orglett.6c01122 (PMC13309000; doi:10.1021/acs.orglett.6c01122)
Supplement: Supplementary file 2 [file ol6c01122_si_002.zip › coordinates_xyz/def2svp/1t/1t_2t_prim/1t_2t_prim_B.xyz]

26
1t_2t_prim_B
 C                  4.95157700    0.47392500    0.05929200
 O                  2.68612700    1.02101400   -0.36707700
 C                  2.29903500   -0.24791600    0.08321200
 H                  2.63228200   -0.40271100    1.12988800
 H                  2.79981300   -1.03758100   -0.51335700
 C                  0.80255400   -0.41766900   -0.00494200
 C                 -0.03165200    0.59970300   -0.46298300
 C                  0.21325000   -1.63022900    0.38398500
 C                 -1.41873000    0.42998000   -0.53901000
 H                  0.41008500    1.54960300   -0.76731500
 C                 -1.16047100   -1.81541800    0.31525600
 H                  0.84445900   -2.44631800    0.74823700
 C                 -1.98908400   -0.78426000   -0.15128100
 H                 -2.03159300    1.25781500   -0.89802200
 H                 -1.61749500   -2.76023600    0.61758600
 O                 -3.31674200   -1.06750500   -0.19376400
 C                 -4.42759900    0.99938700    0.33311700
 C                 -4.22575500   -0.08697700   -0.63691200
 H                 -5.17903800   -0.61183900   -0.79219200
 H                 -3.92269000    0.33342000   -1.61164800
 C                 -4.58723300    1.89346900    1.13226600
 H                 -4.73350200    2.68928200    1.84470900
 C                  6.01763500   -0.24361400    0.43033300
 H                  6.56413600   -0.89016800   -0.27222000
 H                  6.40540600   -0.23060300    1.45977900
 C                  4.03531600    1.31649700   -0.35212100
