# Supplementary material for: All About the Base: Electrochemical Isomerization of Terminal Propargyl Compounds toward the Synthesis of Allenes and Phenols
Source: Org Lett. 2026 May 11;28(20):6190–5. doi: 10.1021/acs.orglett.6c01122 (PMC13309000; doi:10.1021/acs.orglett.6c01122)
Supplement: Supplementary file 2 [file ol6c01122_si_002.zip › coordinates_xyz/def2svp/1t/1t_2t_prim/1t_2t_prim_AH.xyz]

27
1t_2t_prim_AH
 C                  5.00903100    0.60042200   -0.22776900
 O                  3.00111200   -0.71934700   -0.12650900
 C                  2.19121500    0.14921900    0.63648700
 H                  2.43260400    1.20653400    0.42077000
 H                  2.38823300   -0.01573200    1.71487600
 C                  0.74422000   -0.11934700    0.32488800
 C                  0.21635100   -1.41188300    0.46682000
 C                 -0.10866400    0.89545700   -0.10447900
 C                 -1.11726400   -1.67373300    0.19048200
 H                  0.86536700   -2.22667900    0.79759600
 C                 -1.45792600    0.65266800   -0.38077100
 H                  0.27899100    1.91026900   -0.22943300
 C                 -1.96621800   -0.64084800   -0.23676800
 H                 -1.52943000   -2.67917400    0.29991000
 H                 -2.08748600    1.48124100   -0.70685000
 O                 -3.24822100   -1.00089700   -0.48859700
 C                 -4.58543900    0.88526600    0.17264800
 C                  5.52893800    1.63900700   -0.56886100
 H                  5.99776000    2.56049300   -0.87434200
 C                  4.36279400   -0.65790900    0.18963700
 H                  4.85195200   -1.49728200   -0.32715900
 H                  4.53020200   -0.79746300    1.27542800
 C                 -4.18157800   -0.02941300   -0.90472300
 H                 -5.06146100   -0.59093100   -1.24893200
 H                 -3.80477200    0.54753800   -1.76684600
 C                 -4.91439400    1.63725400    1.06124700
 H                 -5.21149300    2.30617900    1.85281200
