# Supplementary material for: All About the Base: Electrochemical Isomerization of Terminal Propargyl Compounds toward the Synthesis of Allenes and Phenols
Source: Org Lett. 2026 May 11;28(20):6190–5. doi: 10.1021/acs.orglett.6c01122 (PMC13309000; doi:10.1021/acs.orglett.6c01122)
Supplement: Supplementary file 2 [file ol6c01122_si_002.zip › coordinates_xyz/def2svp/1t/1t_2t_prim/1t_2t_prim_A_ox.xyz]

26
1t_2t_prim_A_ox
 C                 -5.33312400   -0.80392200    0.57834500
 O                 -3.17314800    0.01203900    0.09229200
 C                 -2.39808900    1.02476600   -0.52824400
 H                 -2.58667400    2.00077600   -0.04512800
 H                 -2.69732200    1.11769700   -1.58983800
 C                 -0.94380900    0.66176900   -0.42472600
 C                 -0.45631100   -0.49099500   -1.06088600
 C                 -0.04889300    1.43904800    0.30742100
 C                  0.87969900   -0.84823500   -0.96694100
 H                 -1.13902400   -1.11877700   -1.63963500
 C                  1.30414400    1.09981300    0.40787100
 H                 -0.40577400    2.33803000    0.81739100
 C                  1.77224600   -0.05175900   -0.23098900
 H                  1.26133100   -1.74401000   -1.46139900
 H                  1.97011500    1.73823400    0.98892800
 O                  3.05487100   -0.47683900   -0.19985000
 C                  5.30841500   -0.36158700    0.41415900
 C                 -6.09017200   -1.68177800    1.12015900
 C                 -4.53712000    0.21203200   -0.05076900
 H                 -4.85698200    0.25796500   -1.11918900
 H                 -4.87832400    1.18879500    0.36827700
 C                  4.00026200    0.28465600    0.52166000
 H                  3.71730300    0.35909500    1.58693000
 H                  4.06651700    1.31283700    0.12278600
 C                  6.39720700   -0.88165800    0.33940800
 H                  7.36832800   -1.34513800    0.27253400
