# Supplementary material for: All About the Base: Electrochemical Isomerization of Terminal Propargyl Compounds toward the Synthesis of Allenes and Phenols
Source: Org Lett. 2026 May 11;28(20):6190–5. doi: 10.1021/acs.orglett.6c01122 (PMC13309000; doi:10.1021/acs.orglett.6c01122)
Supplement: Supplementary file 2 [file ol6c01122_si_002.zip › coordinates_xyz/def2svp/1t/1t_2t_prim/1t_2t_prim_AH_red.xyz]

27
1t_2t_prim_AH_red
 C                 -5.00903100    0.32735000   -0.42903700
 O                 -2.71215100    0.93100700   -0.04269800
 C                 -2.26826000   -0.23929200    0.62926000
 H                 -2.82275100   -1.12319600    0.25955100
 H                 -2.50630700   -0.13222700    1.70886300
 C                 -0.79104400   -0.43359200    0.43458800
 C                  0.11837000    0.52712400    0.95614900
 C                 -0.32133000   -1.55186400   -0.23510100
 C                  1.54896400    0.33170200    0.75599400
 H                 -0.24873200    1.42227300    1.46496600
 C                  1.09396900   -1.77604600   -0.41309800
 H                 -1.03603800   -2.28213400   -0.63111000
 C                  1.99168800   -0.80018500    0.09284000
 H                  2.24790600    1.08725900    1.11959700
 H                  1.48671300   -2.65654800   -0.92536100
 O                  3.31881400   -1.08583500   -0.13187600
 C                  4.43185100    1.02266400   -0.46395000
 C                 -5.78934400   -0.43860100   -0.94915000
 H                 -6.48715200   -1.11690800   -1.41281000
 C                 -4.04704000    1.25299000    0.20257100
 H                 -4.21988000    2.26440800   -0.19675700
 H                 -4.26237200    1.29055100    1.28928900
 C                  4.30007600   -0.20666300    0.33784700
 H                  5.25342400   -0.75444100    0.29171600
 H                  4.13193200    0.06344700    1.39635400
 C                  4.56347700    2.02678900   -1.12732800
 H                  4.67586600    2.92188600   -1.71721300
