# Supplementary material for: All About the Base: Electrochemical Isomerization of Terminal Propargyl Compounds toward the Synthesis of Allenes and Phenols
Source: Org Lett. 2026 May 11;28(20):6190–5. doi: 10.1021/acs.orglett.6c01122 (PMC13309000; doi:10.1021/acs.orglett.6c01122)
Supplement: Supplementary file 2 [file ol6c01122_si_002.zip › coordinates_xyz/def2svp/1t/1t_2t_prim/1t_2t_prim_C_ox.xyz]

26
1t_2t_prim_C_ox
 C                 -5.05614900    0.42340500    0.01374300
 O                 -2.94938300   -0.56607200    0.66750200
 C                 -2.26154000    0.28628200   -0.24813700
 H                 -2.44064700    1.33915000    0.02631100
 H                 -2.66458700    0.12369100   -1.26218200
 C                 -0.79684100   -0.03637600   -0.19675200
 C                 -0.29366800   -1.16855400   -0.85444900
 C                  0.09171400    0.75425100    0.53152300
 C                  1.05283600   -1.49456400   -0.78592900
 H                 -0.97042300   -1.80344200   -1.43291800
 C                  1.45167100    0.44469200    0.60863600
 H                 -0.27774500    1.64158800    1.05271700
 C                  1.93613300   -0.68946900   -0.05063300
 H                  1.44820100   -2.37383900   -1.29870900
 H                  2.11180300    1.09657500    1.18176100
 O                  3.22752300   -1.09505000   -0.03872800
 C                  4.53597000    0.92151300   -0.02488400
 C                  4.19623600   -0.33739900    0.65285700
 H                  5.09099100   -0.97358800    0.70165900
 H                  3.88175200   -0.13508600    1.69101700
 C                  4.81082900    1.95631700   -0.58778500
 H                  5.05977100    2.87730000   -1.09019200
 C                 -5.77281600    1.19519200   -0.62105300
 H                 -6.40003900    1.87151500   -1.17826500
 C                 -4.28363200   -0.45936900    0.74807700
 H                 -4.72865100   -1.15041600    1.46733200
