# Supplementary material for: All About the Base: Electrochemical Isomerization of Terminal Propargyl Compounds toward the Synthesis of Allenes and Phenols
Source: Org Lett. 2026 May 11;28(20):6190–5. doi: 10.1021/acs.orglett.6c01122 (PMC13309000; doi:10.1021/acs.orglett.6c01122)
Supplement: Supplementary file 2 [file ol6c01122_si_002.zip › coordinates_xyz/def2svp/1t/1t_2t_prim/1t_2t_prim_B_ox.xyz]

26
1t_2t_prim_B_ox
 C                  5.36127900   -0.25530500   -0.26478300
 O                  2.87630300    0.12305500   -0.40353600
 C                  2.07898100   -0.27304000    0.75401600
 H                  2.45905500    0.28003300    1.62571600
 H                  2.23156200   -1.35056200    0.91378500
 C                  0.64608000    0.04930000    0.47339800
 C                 -0.20099900   -0.89724500   -0.10526700
 C                  0.13339500    1.32536700    0.74764600
 C                 -1.53050600   -0.59825100   -0.40545600
 H                  0.17853000   -1.89857600   -0.32587600
 C                 -1.18521700    1.64079900    0.45496300
 H                  0.77898300    2.08193900    1.20180600
 C                 -2.02648300    0.68067400   -0.12739900
 H                 -2.16005100   -1.37106400   -0.84735000
 H                 -1.59021500    2.63166200    0.67015100
 O                 -3.29035000    1.08789300   -0.38225500
 C                 -4.68000800   -0.83576800    0.00253900
 C                 -4.22256200    0.18957100   -0.94515600
 H                 -3.82129600   -0.28824200   -1.85524900
 H                 -5.07900600    0.80614600   -1.25175900
 C                 -5.05158000   -1.67833800    0.78684800
 H                 -5.38781700   -2.42818300    1.48474300
 C                  6.72401100   -0.45147900   -0.21390800
 H                  7.36053100   -0.17265500   -1.05853400
 H                  7.19336300   -0.89028800    0.67114800
 C                  4.14506400   -0.07758300   -0.31448200
