# Supplementary material for: All About the Base: Electrochemical Isomerization of Terminal Propargyl Compounds toward the Synthesis of Allenes and Phenols
Source: Org Lett. 2026 May 11;28(20):6190–5. doi: 10.1021/acs.orglett.6c01122 (PMC13309000; doi:10.1021/acs.orglett.6c01122)
Supplement: Supplementary file 2 [file ol6c01122_si_002.zip › coordinates_xyz/def2svp/1t/1t_2t_prim/1t_2t_prim_A.xyz]

26
1t_2t_prim_A
 C                  4.75418300    1.04605500   -0.24451600
 O                  2.90011600   -0.08658800    0.85313500
 C                  2.34518300   -0.70781000   -0.27149700
 H                  2.73568000   -1.73921500   -0.38546800
 H                  2.63284300   -0.16142400   -1.19315500
 C                  0.84283900   -0.74067300   -0.15575500
 C                  0.14865600    0.27017500    0.50976400
 C                  0.10068200   -1.77131500   -0.74725700
 C                 -1.24594100    0.26785700    0.59249700
 H                  0.71005400    1.07853800    0.98235600
 C                 -1.28719500   -1.78625900   -0.68065600
 H                  0.61842600   -2.58155000   -1.26865800
 C                 -1.97188800   -0.76704700   -0.00561300
 H                 -1.74360900    1.08164000    1.12142100
 H                 -1.86406100   -2.59188500   -1.13994100
 O                 -3.32424600   -0.88103200    0.02150200
 C                 -4.15888700    1.37168900   -0.08242900
 C                  5.14131300    1.84447500   -1.11442500
 C                  4.30250900    0.08844000    0.78254700
 H                  4.78923500   -0.89611100    0.62426200
 H                  4.60344700    0.42926400    1.78648500
 C                 -4.09719200    0.10649100    0.66388400
 H                 -3.73991800    0.29373400    1.69137900
 H                 -5.11004900   -0.31286800    0.74398600
 C                 -4.20573700    2.41174000   -0.69844900
 H                 -4.25017500    3.33794800   -1.24832300
