# Supplementary material for: All About the Base: Electrochemical Isomerization of Terminal Propargyl Compounds toward the Synthesis of Allenes and Phenols
Source: Org Lett. 2026 May 11;28(20):6190–5. doi: 10.1021/acs.orglett.6c01122 (PMC13309000; doi:10.1021/acs.orglett.6c01122)
Supplement: Supplementary file 2 [file ol6c01122_si_002.zip › coordinates_xyz/def2svp/1t/2t_2tt/2t_2tt_BH.xyz]

94
1_benzyloyl_llene_c41f1-def2tzvp-4732463.log
   
6 -5.160775 -0.291037 0.192483
8 -2.931045 0.030599 0.995692
6 -2.431239 -0.071990 -0.329803
1 -2.910664 0.698898 -0.959988
1 -2.693923 -1.058617 -0.750576
6 -0.941327 0.114728 -0.301079
6 -0.075335 -0.978666 -0.355231
6 -0.390192 1.397615 -0.172154
6 1.309110 -0.812179 -0.290297
1 -0.484672 -1.988530 -0.444769
6 0.984554 1.583313 -0.109700
1 -1.051234 2.267341 -0.126939
6 1.837255 0.474918 -0.172162
1 1.965718 -1.683726 -0.316308
1 1.417779 2.581247 -0.017082
8 3.171372 0.730531 -0.084055
6 5.177430 -0.466839 0.102531
6 4.055025 -0.217129 -0.529884
1 3.798834 -0.714718 -1.473892
6 6.318605 -0.712975 0.691539
1 6.418793 -1.520500 1.426522
1 7.213983 -0.119284 0.471183
6 -6.086655 -0.496995 -0.712213
1 -6.398622 -1.510146 -0.996258
1 -6.586727 0.334894 -1.224318
6 -4.269040 -0.086849 1.141174
1 -4.576389 0.008607 2.188109
   
constants 2.6602670 0.1844599 0.1807163
basis: (5D, 7F) 
are symmetry adapted cartesian
are symmetry adapted basis
basis 861 primitive gaussians,
alpha 53 beta electrons
repulsion 840.7723750237 Hartrees. 
27 27 NUniq= 27
buffers be 131072 words
2 format.  
integral is turned on.
repulsion empirical dispersion term
   
Continuum (PCM)  
   
:   
radii SMD-Coulomb.  
charges Total charges. 
compensation None.  
method On-the-fly selection. 
type VdW (van der
algorithm GePol (No added
sphere used, NSphG= 27.
grids approx. 5.0 points
algorithm: (Gamma=1.0000).  
charges: gaussians, with 
exponents 3).  
point-specific 7).  
: E.n sum rule
: Eps= 35.688000 Eps(inf)=
   
   
radii non-electrostatic terms: SMD-CDS.
   
repulsion PCM non-electrostatic terms
integrals using PRISM. 
Symmetry used in ECPInt.
NShTT= NPrTT= 69744 LenC2=
DoStor=T 6 Len= 172
537 T EigKep= 8.10D-06
537 EigRej= -1.00D+00 NBFU=
9.52D-02 2.70D+04 ExpMxC= 9.22D+02
functional IExCor= 4639 and
IExCor= AccDes= 0.00D+00 IRadAn=
3500011 1.000000 1.000000 1.000000
FMM=F 0 FMFlag= 100000
0 BraDBF=F KetDBF=T FulRan=T
0.000000 500 IOpCl= 0
1 1 NMatT0= 0
list in FoFCou. 
convergence RMS density matrix=1.00D-08
convergence MAX density matrix=1.00D-06.
convergence energy=1.00D-06.  
special if energy rises.
Mode=1 14771883.  
1 deviation from unit
1 deviation from orthogonality
1 deviation from unit
1 deviation from orthogonality
on polarization charges =
Done: = -652.924785041 A.U.
14 -V/T= 2.0054 
(non-electrostatic) (kcal/mol) = -0.74
in energy above) 
skips because SCF is
