# Supplementary material for: All About the Base: Electrochemical Isomerization of Terminal Propargyl Compounds toward the Synthesis of Allenes and Phenols
Source: Org Lett. 2026 May 11;28(20):6190–5. doi: 10.1021/acs.orglett.6c01122 (PMC13309000; doi:10.1021/acs.orglett.6c01122)
Supplement: Supplementary file 2 [file ol6c01122_si_002.zip › coordinates_xyz/def2svp/1t/2t_2tt/2t_2tt_B_ox.xyz]

98
5_benzyloyl_llene_deprot_o_c11-def2tzvp-4732467.log
   
6 -5.501218 -0.340744 -0.350940
8 -2.996547 -0.099003 -0.430685
6 -2.308012 0.094776 0.841447
1 -2.524907 -0.776045 1.477306
1 -2.721362 0.999384 1.311577
6 -0.843493 0.230674 0.568179
6 -0.290613 1.479244 0.251640
6 -0.006925 -0.888017 0.584314
6 1.059689 1.606385 -0.045888
1 -0.929742 2.366048 0.236932
6 1.352903 -0.777303 0.296951
1 -0.419524 -1.868327 0.837153
6 1.882888 0.474439 -0.027746
1 1.496038 2.575751 -0.294412
1 1.993891 -1.659579 0.341032
8 3.197875 0.678681 -0.304940
6 5.201933 -0.535954 -0.262021
6 3.968137 -0.390757 -0.684181
1 3.515267 -1.084782 -1.403473
6 6.444593 -0.690561 0.113826
1 6.704732 -1.303811 0.984705
1 7.268120 -0.210036 -0.427855
6 -6.872136 -0.476533 -0.335240
1 -7.427829 -0.436428 0.605881
1 -7.429007 -0.627169 -1.264480
6 -4.277131 -0.221054 -0.370234
   
constants 3.0050424 0.1738258 0.1691400
basis: (5D, 7F) 
are symmetry adapted cartesian
are symmetry adapted basis
basis 853 primitive gaussians,
alpha 52 beta electrons
repulsion 816.7974981659 Hartrees. 
26 26 NUniq= 26
buffers be 131072 words
2 format.  
integral is turned on.
repulsion empirical dispersion term
   
Continuum (PCM)  
   
:   
radii SMD-Coulomb.  
charges Total charges. 
compensation None.  
method On-the-fly selection. 
type VdW (van der
algorithm GePol (No added
sphere used, NSphG= 26.
grids approx. 5.0 points
algorithm: (Gamma=1.0000).  
charges: gaussians, with 
exponents 3).  
point-specific 7).  
: E.n sum rule
: Eps= 35.688000 Eps(inf)=
   
   
radii non-electrostatic terms: SMD-CDS.
   
repulsion PCM non-electrostatic terms
integrals using PRISM. 
Symmetry used in ECPInt.
NShTT= NPrTT= 67524 LenC2=
DoStor=T 6 Len= 172
531 T EigKep= 8.09D-06
531 EigRej= -1.00D+00 NBFU=
9.52D-02 2.70D+04 ExpMxC= 9.22D+02
functional IExCor= 4639 and
IExCor= AccDes= 0.00D+00 IRadAn=
3500011 1.000000 1.000000 1.000000
FMM=F 0 FMFlag= 100000
0 BraDBF=F KetDBF=T FulRan=T
0.000000 500 IOpCl= 0
1 1 NMatT0= 0
list in FoFCou. 
guess 0.0000 <Sy>= 0.0000
convergence RMS density matrix=1.00D-08
convergence MAX density matrix=1.00D-06.
convergence energy=1.00D-06.  
special if energy rises.
Mode=1 15513228.  
1 deviation from unit
1 deviation from orthogonality
1 deviation from unit
1 deviation from orthogonality
on polarization charges =
Done: = -652.263274957 A.U.
18 -V/T= 2.0053 
0.0000 0.0000 <Sz>= 0.5000
0.00000000000   
(non-electrostatic) (kcal/mol) = -0.35
in energy above) 
of first spin contaminant:
before 0.7716, after 0.7502
skips because SCF is
