# Supplementary material for: All About the Base: Electrochemical Isomerization of Terminal Propargyl Compounds toward the Synthesis of Allenes and Phenols
Source: Org Lett. 2026 May 11;28(20):6190–5. doi: 10.1021/acs.orglett.6c01122 (PMC13309000; doi:10.1021/acs.orglett.6c01122)
Supplement: Supplementary file 2 [file ol6c01122_si_002.zip › coordinates_xyz/def2svp/1t/2t_2tt/2t_2tt_C_ox.xyz]

98
7_benzyloyl_p_deprot_o_c41d1-def2tzvp-4732469.log
   
6 5.238375 -0.346389 0.127996
8 2.988202 -0.089203 0.972899
6 2.493204 -0.016805 -0.363745
1 2.758517 -0.941300 -0.902754
1 2.973606 0.830969 -0.880739
6 1.003536 0.162025 -0.313633
6 0.446183 1.429925 -0.096955
6 0.144250 -0.931738 -0.434658
6 -0.929432 1.602039 -0.014838
1 1.102351 2.298919 0.001589
6 -1.240187 -0.779011 -0.349971
1 0.559675 -1.930482 -0.593746
6 -1.775474 0.494574 -0.144920
1 -1.368160 2.588947 0.145090
1 -1.891786 -1.651015 -0.429620
8 -3.110216 0.735126 -0.033423
6 -5.107526 -0.485294 0.088251
6 -3.991422 -0.187456 -0.534259
1 -3.739199 -0.620230 -1.510689
6 -6.242680 -0.777634 0.667573
1 -7.143633 -0.177301 0.492769
1 -6.331673 -1.632230 1.348769
6 6.088739 -0.442907 -0.755056
1 6.833340 -0.530348 -1.529235
6 4.309131 -0.241624 1.148121
1 4.602882 -0.281529 2.199316
   
constants 2.6445353 0.1880242 0.1841717
basis: (5D, 7F) 
are symmetry adapted cartesian
are symmetry adapted basis
basis 853 primitive gaussians,
alpha 52 beta electrons
repulsion 828.6564793097 Hartrees. 
26 26 NUniq= 26
buffers be 131072 words
2 format.  
integral is turned on.
repulsion empirical dispersion term
   
Continuum (PCM)  
   
:   
radii SMD-Coulomb.  
charges Total charges. 
compensation None.  
method On-the-fly selection. 
type VdW (van der
algorithm GePol (No added
sphere used, NSphG= 26.
grids approx. 5.0 points
algorithm: (Gamma=1.0000).  
charges: gaussians, with 
exponents 3).  
point-specific 7).  
: E.n sum rule
: Eps= 35.688000 Eps(inf)=
   
   
radii non-electrostatic terms: SMD-CDS.
   
repulsion PCM non-electrostatic terms
integrals using PRISM. 
Symmetry used in ECPInt.
NShTT= NPrTT= 67524 LenC2=
DoStor=T 6 Len= 172
531 T EigKep= 8.10D-06
531 EigRej= -1.00D+00 NBFU=
9.52D-02 2.70D+04 ExpMxC= 9.22D+02
functional IExCor= 4639 and
IExCor= AccDes= 0.00D+00 IRadAn=
3500011 1.000000 1.000000 1.000000
FMM=F 0 FMFlag= 100000
0 BraDBF=F KetDBF=T FulRan=T
0.000000 500 IOpCl= 0
1 1 NMatT0= 0
list in FoFCou. 
guess 0.0000 <Sy>= 0.0000
convergence RMS density matrix=1.00D-08
convergence MAX density matrix=1.00D-06.
convergence energy=1.00D-06.  
special if energy rises.
Mode=1 14745267.  
1 deviation from unit
1 deviation from orthogonality
1 deviation from unit
1 deviation from orthogonality
on polarization charges =
Done: = -652.273780564 A.U.
17 -V/T= 2.0053 
0.0000 0.0000 <Sz>= 0.5000
0.00000000000   
(non-electrostatic) (kcal/mol) = -0.12
in energy above) 
of first spin contaminant:
before 0.7721, after 0.7502
skips because SCF is
