# Supplementary material for: All About the Base: Electrochemical Isomerization of Terminal Propargyl Compounds toward the Synthesis of Allenes and Phenols
Source: Org Lett. 2026 May 11;28(20):6190–5. doi: 10.1021/acs.orglett.6c01122 (PMC13309000; doi:10.1021/acs.orglett.6c01122)
Supplement: Supplementary file 2 [file ol6c01122_si_002.zip › coordinates_xyz/def2svp/1t/2t_2tt/2t_2tt_C.xyz]

93
6_benzyloyl_p_deprot_c11f11-def2tzvp-4732468.log
   
6 -5.281309 -0.354213 -0.052571
8 -3.163314 0.815852 -0.361460
6 -2.470765 -0.308342 0.078944
1 -2.701907 -1.196132 -0.544067
1 -2.781332 -0.576940 1.110861
6 -0.985104 -0.046188 0.054819
6 -0.472121 1.253835 0.136340
6 -0.083239 -1.111220 -0.013124
6 0.900256 1.482801 0.160351
1 -1.163586 2.097133 0.179331
6 1.295663 -0.899524 0.008527
1 -0.460115 -2.134788 -0.094562
6 1.786724 0.404544 0.102549
1 1.301442 2.496444 0.226215
1 1.979320 -1.747369 -0.068761
8 3.119390 0.701884 0.104127
6 5.178515 -0.410127 -0.038856
6 4.000328 -0.258771 0.519957
1 3.690160 -0.861747 1.383140
6 6.372342 -0.563152 -0.550591
1 7.225535 0.028547 -0.197145
1 6.561143 -1.286899 -1.352473
6 -6.014519 -1.368316 0.321139
1 -6.320004 -2.014346 -0.531796
6 -4.557213 0.736282 -0.310579
1 -4.996616 1.708546 -0.553512
   
constants 2.8634961 0.1867240 0.1775573
basis: (5D, 7F) 
are symmetry adapted cartesian
are symmetry adapted basis
basis 853 primitive gaussians,
alpha 53 beta electrons
repulsion 826.7761490487 Hartrees. 
26 26 NUniq= 26
buffers be 131072 words
2 format.  
integral is turned on.
repulsion empirical dispersion term
   
Continuum (PCM)  
   
:   
radii SMD-Coulomb.  
charges Total charges. 
compensation None.  
method On-the-fly selection. 
type VdW (van der
algorithm GePol (No added
sphere used, NSphG= 26.
grids approx. 5.0 points
algorithm: (Gamma=1.0000).  
charges: gaussians, with 
exponents 3).  
point-specific 7).  
: E.n sum rule
: Eps= 35.688000 Eps(inf)=
   
   
radii non-electrostatic terms: SMD-CDS.
   
repulsion PCM non-electrostatic terms
integrals using PRISM. 
Symmetry used in ECPInt.
NShTT= NPrTT= 67524 LenC2=
DoStor=T 6 Len= 172
531 T EigKep= 8.10D-06
531 EigRej= -1.00D+00 NBFU=
9.52D-02 2.70D+04 ExpMxC= 9.22D+02
functional IExCor= 4639 and
IExCor= AccDes= 0.00D+00 IRadAn=
3500011 1.000000 1.000000 1.000000
FMM=F 0 FMFlag= 100000
0 BraDBF=F KetDBF=T FulRan=T
0.000000 500 IOpCl= 0
1 1 NMatT0= 0
list in FoFCou. 
convergence RMS density matrix=1.00D-08
convergence MAX density matrix=1.00D-06.
convergence energy=1.00D-06.  
special if energy rises.
Mode=1 14427747.  
1 deviation from unit
1 deviation from orthogonality
1 deviation from unit
1 deviation from orthogonality
on polarization charges =
Done: = -652.385432560 A.U.
15 -V/T= 2.0053 
(non-electrostatic) (kcal/mol) = 0.00
in energy above) 
skips because SCF is
