# Supplementary material for: All About the Base: Electrochemical Isomerization of Terminal Propargyl Compounds toward the Synthesis of Allenes and Phenols
Source: Org Lett. 2026 May 11;28(20):6190–5. doi: 10.1021/acs.orglett.6c01122 (PMC13309000; doi:10.1021/acs.orglett.6c01122)
Supplement: Supplementary file 2 [file ol6c01122_si_002.zip › coordinates_xyz/def2svp/1t/2t_2tt/2t_2tt_AH.xyz]

94
8_benzyloyl_proprgyl_c21f1-def2tzvp-4732470.log
   
6 5.152886 -0.324534 0.193090
8 3.100507 0.282776 -0.902115
6 2.389672 0.811959 0.192824
1 2.479892 1.914309 0.219010
1 2.816390 0.432116 1.142786
6 0.942202 0.409826 0.096424
6 0.589534 -0.893136 -0.281928
6 -0.077266 1.310343 0.407293
6 -0.741836 -1.286094 -0.337547
1 1.374254 -1.608150 -0.538510
6 -1.420717 0.931998 0.357184
1 0.173641 2.337180 0.687052
6 -1.750491 -0.372999 -0.011349
1 -1.019307 -2.301114 -0.629379
1 -2.201674 1.660761 0.582616
8 -3.034840 -0.819795 -0.110662
6 -4.011219 -0.163428 0.589823
1 -3.753410 0.141838 1.612060
6 -5.209823 0.031860 0.092008
6 -6.423266 0.211185 -0.361243
1 -6.709619 1.136933 -0.874494
1 -7.195416 -0.559057 -0.245746
6 5.694318 -0.994546 1.043532
1 6.180731 -1.591452 1.798100
6 4.484164 0.487863 -0.840082
1 4.726672 1.553744 -0.666607
1 4.893553 0.217261 -1.824850
   
constants 2.6814890 0.1875415 0.1830010
basis: (5D, 7F) 
are symmetry adapted cartesian
are symmetry adapted basis
basis 861 primitive gaussians,
alpha 53 beta electrons
repulsion 842.9305192459 Hartrees. 
27 27 NUniq= 27
buffers be 131072 words
2 format.  
integral is turned on.
repulsion empirical dispersion term
   
Continuum (PCM)  
   
:   
radii SMD-Coulomb.  
charges Total charges. 
compensation None.  
method On-the-fly selection. 
type VdW (van der
algorithm GePol (No added
sphere used, NSphG= 27.
grids approx. 5.0 points
algorithm: (Gamma=1.0000).  
charges: gaussians, with 
exponents 3).  
point-specific 7).  
: E.n sum rule
: Eps= 35.688000 Eps(inf)=
   
   
radii non-electrostatic terms: SMD-CDS.
   
repulsion PCM non-electrostatic terms
integrals using PRISM. 
Symmetry used in ECPInt.
NShTT= NPrTT= 69744 LenC2=
DoStor=T 6 Len= 172
537 T EigKep= 8.17D-06
537 EigRej= -1.00D+00 NBFU=
9.52D-02 2.70D+04 ExpMxC= 9.22D+02
functional IExCor= 4639 and
IExCor= AccDes= 0.00D+00 IRadAn=
3500011 1.000000 1.000000 1.000000
FMM=F 0 FMFlag= 100000
0 BraDBF=F KetDBF=T FulRan=T
0.000000 500 IOpCl= 0
1 1 NMatT0= 0
list in FoFCou. 
convergence RMS density matrix=1.00D-08
convergence MAX density matrix=1.00D-06.
convergence energy=1.00D-06.  
special if energy rises.
Mode=1 14905323.  
1 deviation from unit
1 deviation from orthogonality
1 deviation from unit
1 deviation from orthogonality
on polarization charges =
Done: = -652.916900614 A.U.
14 -V/T= 2.0054 
(non-electrostatic) (kcal/mol) = -0.53
in energy above) 
skips because SCF is
