# Supplementary material for: All About the Base: Electrochemical Isomerization of Terminal Propargyl Compounds toward the Synthesis of Allenes and Phenols
Source: Org Lett. 2026 May 11;28(20):6190–5. doi: 10.1021/acs.orglett.6c01122 (PMC13309000; doi:10.1021/acs.orglett.6c01122)
Supplement: Supplementary file 2 [file ol6c01122_si_002.zip › coordinates_xyz/def2svp/1t/2t_2tt/2t_2tt_A.xyz]

93
11_benzyloyl_proprgyl_deprot_c31f1-def2tzvp-4732461.log
   
6 5.012513 -0.931237 0.451517
8 3.066886 -0.268572 -0.850617
6 2.556634 0.703032 0.016522
1 2.911697 1.713613 -0.269772
1 2.918330 0.526161 1.050266
6 1.049739 0.669775 0.006043
6 0.355745 -0.512968 -0.256973
6 0.311096 1.822174 0.303678
6 -1.039171 -0.557613 -0.223889
1 0.917626 -1.419075 -0.490868
6 -1.078781 1.795840 0.338740
1 0.832412 2.762137 0.505940
6 -1.756846 0.603149 0.070530
1 -1.558289 -1.499327 -0.414085
1 -1.655025 2.695530 0.564258
8 -3.119210 0.644020 0.143187
6 -3.839394 -0.309939 -0.522522
1 -3.471221 -0.592051 -1.517209
6 -4.946456 -0.813855 -0.028883
6 -6.070731 -1.308565 0.420299
1 -6.094535 -2.243049 0.993573
1 -7.028398 -0.804953 0.240788
6 5.465145 -1.379631 1.518426
6 4.476317 -0.392859 -0.812593
1 4.939234 0.590667 -1.034778
1 4.731895 -1.057055 -1.654028
   
constants 1.8576090 0.2008131 0.1905816
basis: (5D, 7F) 
are symmetry adapted cartesian
are symmetry adapted basis
basis 853 primitive gaussians,
alpha 53 beta electrons
repulsion 830.6709777136 Hartrees. 
26 26 NUniq= 26
buffers be 131072 words
2 format.  
integral is turned on.
repulsion empirical dispersion term
   
Continuum (PCM)  
   
:   
radii SMD-Coulomb.  
charges Total charges. 
compensation None.  
method On-the-fly selection. 
type VdW (van der
algorithm GePol (No added
sphere used, NSphG= 26.
grids approx. 5.0 points
algorithm: (Gamma=1.0000).  
charges: gaussians, with 
exponents 3).  
point-specific 7).  
: E.n sum rule
: Eps= 35.688000 Eps(inf)=
   
   
radii non-electrostatic terms: SMD-CDS.
   
repulsion PCM non-electrostatic terms
integrals using PRISM. 
Symmetry used in ECPInt.
NShTT= NPrTT= 67524 LenC2=
DoStor=T 6 Len= 172
531 T EigKep= 8.11D-06
531 EigRej= -1.00D+00 NBFU=
9.52D-02 2.70D+04 ExpMxC= 9.22D+02
functional IExCor= 4639 and
IExCor= AccDes= 0.00D+00 IRadAn=
3500011 1.000000 1.000000 1.000000
FMM=F 0 FMFlag= 100000
0 BraDBF=F KetDBF=T FulRan=T
0.000000 500 IOpCl= 0
1 1 NMatT0= 0
list in FoFCou. 
convergence RMS density matrix=1.00D-08
convergence MAX density matrix=1.00D-06.
convergence energy=1.00D-06.  
special if energy rises.
Mode=1 14217987.  
1 deviation from unit
1 deviation from orthogonality
1 deviation from unit
1 deviation from orthogonality
on polarization charges =
Done: = -652.408029695 A.U.
15 -V/T= 2.0054 
(non-electrostatic) (kcal/mol) = 0.18
in energy above) 
skips because SCF is
