# Supplementary material for: All About the Base: Electrochemical Isomerization of Terminal Propargyl Compounds toward the Synthesis of Allenes and Phenols
Source: Org Lett. 2026 May 11;28(20):6190–5. doi: 10.1021/acs.orglett.6c01122 (PMC13309000; doi:10.1021/acs.orglett.6c01122)
Supplement: Supplementary file 2 [file ol6c01122_si_002.zip › coordinates_xyz/def2svp/1t/2t_2tt/2t_2tt_AH_red.xyz]

100
10_benzyloyl_proprgyl_red_c31f2-def2tzvp-4732460.log
   
6 5.276747 -0.044149 -0.304839
8 3.002903 -0.826252 -0.400425
6 2.440689 -0.042131 0.641257
1 2.947912 0.940261 0.695130
1 2.625595 -0.559180 1.606777
6 0.965948 0.144225 0.420968
6 0.107368 -0.994072 0.428908
6 0.450674 1.415218 0.234828
6 -1.322382 -0.790355 0.256886
1 0.512826 -1.998990 0.569118
6 -0.965485 1.631785 0.048564
1 1.130603 2.274475 0.229444
6 -1.804160 0.489846 0.067185
1 -2.014099 -1.634240 0.327796
1 -1.388497 2.619608 -0.141718
8 -3.157596 0.752095 -0.074713
6 -3.951050 -0.217348 -0.592066
1 -3.491469 -0.872458 -1.345422
6 -5.217179 -0.351883 -0.261289
6 -6.489742 -0.491167 0.015412
1 -6.836350 -1.181879 0.794410
1 -7.260235 0.079049 -0.519117
6 6.039782 0.891641 -0.395455
1 6.722263 1.721912 -0.478964
6 4.336686 -1.177404 -0.191357
1 4.600803 -1.929570 -0.950800
1 4.480807 -1.650976 0.800441
   
constants 2.6419479 0.1851188 0.1766229
basis: (5D, 7F) 
are symmetry adapted cartesian
are symmetry adapted basis
basis 861 primitive gaussians,
alpha 53 beta electrons
repulsion 836.1966513419 Hartrees. 
27 27 NUniq= 27
buffers be 131072 words
2 format.  
integral is turned on.
repulsion empirical dispersion term
   
Continuum (PCM)  
   
:   
radii SMD-Coulomb.  
charges Total charges. 
compensation None.  
method On-the-fly selection. 
type VdW (van der
algorithm GePol (No added
sphere used, NSphG= 27.
grids approx. 5.0 points
algorithm: (Gamma=1.0000).  
charges: gaussians, with 
exponents 3).  
point-specific 7).  
: E.n sum rule
: Eps= 35.688000 Eps(inf)=
   
   
radii non-electrostatic terms: SMD-CDS.
   
repulsion PCM non-electrostatic terms
integrals using PRISM. 
Symmetry used in ECPInt.
NShTT= NPrTT= 69744 LenC2=
DoStor=T 6 Len= 172
537 T EigKep= 9.94D-06
537 EigRej= -1.00D+00 NBFU=
9.52D-02 2.70D+04 ExpMxC= 9.22D+02
functional IExCor= 4639 and
IExCor= AccDes= 0.00D+00 IRadAn=
3500011 1.000000 1.000000 1.000000
FMM=F 0 FMFlag= 100000
0 BraDBF=F KetDBF=T FulRan=T
0.000000 500 IOpCl= 0
1 1 NMatT0= 0
list in FoFCou. 
guess 0.0000 <Sy>= 0.0000
convergence RMS density matrix=1.00D-08
convergence MAX density matrix=1.00D-06.
convergence energy=1.00D-06.  
special if energy rises.
Mode=1 15133548.  
1 deviation from unit
1 deviation from orthogonality
1 deviation from unit
1 deviation from orthogonality
incremental formation.  
on polarization charges =
Done: = -652.953859851 A.U.
22 -V/T= 2.0054 
0.0000 0.0000 <Sz>= 0.5000
0.00000000000   
(non-electrostatic) (kcal/mol) = -0.44
in energy above) 
of first spin contaminant:
before 0.7630, after 0.7501
skips because SCF is
