# Supplementary material for: All About the Base: Electrochemical Isomerization of Terminal Propargyl Compounds toward the Synthesis of Allenes and Phenols
Source: Org Lett. 2026 May 11;28(20):6190–5. doi: 10.1021/acs.orglett.6c01122 (PMC13309000; doi:10.1021/acs.orglett.6c01122)
Supplement: Supplementary file 2 [file ol6c01122_si_002.zip › coordinates_xyz/def2svp/1t/2t_2tt/2t_2tt_B.xyz]

93
4_benzyloyl_llene_deprot_c31f1-def2tzvp-4732466.log
   
6 -5.165301 -0.416516 0.095903
8 -2.922426 -1.027228 -0.366625
6 -2.494297 0.238662 0.061418
1 -2.835438 0.420876 1.101906
1 -2.955669 1.035714 -0.554420
6 -0.991590 0.342457 -0.006311
6 -0.181078 -0.793759 0.028799
6 -0.371914 1.598104 -0.068565
6 1.211593 -0.692281 0.004257
1 -0.647883 -1.778958 0.076734
6 1.013061 1.717100 -0.096282
1 -0.985792 2.502734 -0.103244
6 1.808226 0.567441 -0.063327
1 1.824290 -1.594923 0.051612
1 1.494848 2.695497 -0.151973
8 3.160574 0.755855 -0.071333
6 5.119577 -0.524489 0.065226
6 3.959623 -0.270891 -0.494690
1 3.602945 -0.838368 -1.364048
6 6.295385 -0.779477 0.577968
1 6.422262 -1.523788 1.373224
1 7.195110 -0.256435 0.231746
6 -6.207330 0.331814 0.474826
1 -6.752974 0.978417 -0.228373
1 -6.574224 0.346187 1.511863
6 -4.278064 -1.287493 -0.319448
   
constants 2.6339237 0.1888351 0.1788537
basis: (5D, 7F) 
are symmetry adapted cartesian
are symmetry adapted basis
basis 853 primitive gaussians,
alpha 53 beta electrons
repulsion 825.4001512248 Hartrees. 
26 26 NUniq= 26
buffers be 131072 words
2 format.  
integral is turned on.
repulsion empirical dispersion term
   
Continuum (PCM)  
   
:   
radii SMD-Coulomb.  
charges Total charges. 
compensation None.  
method On-the-fly selection. 
type VdW (van der
algorithm GePol (No added
sphere used, NSphG= 26.
grids approx. 5.0 points
algorithm: (Gamma=1.0000).  
charges: gaussians, with 
exponents 3).  
point-specific 7).  
: E.n sum rule
: Eps= 35.688000 Eps(inf)=
   
   
radii non-electrostatic terms: SMD-CDS.
   
repulsion PCM non-electrostatic terms
integrals using PRISM. 
Symmetry used in ECPInt.
NShTT= NPrTT= 67524 LenC2=
DoStor=T 6 Len= 172
531 T EigKep= 8.13D-06
531 EigRej= -1.00D+00 NBFU=
9.52D-02 2.70D+04 ExpMxC= 9.22D+02
functional IExCor= 4639 and
IExCor= AccDes= 0.00D+00 IRadAn=
3500011 1.000000 1.000000 1.000000
FMM=F 0 FMFlag= 100000
0 BraDBF=F KetDBF=T FulRan=T
0.000000 500 IOpCl= 0
1 1 NMatT0= 0
list in FoFCou. 
convergence RMS density matrix=1.00D-08
convergence MAX density matrix=1.00D-06.
convergence energy=1.00D-06.  
special if energy rises.
Mode=1 14559627.  
1 deviation from unit
1 deviation from orthogonality
1 deviation from unit
1 deviation from orthogonality
on polarization charges =
Done: = -652.387291762 A.U.
15 -V/T= 2.0053 
(non-electrostatic) (kcal/mol) = 0.00
in energy above) 
skips because SCF is
