# Supplementary material for: All About the Base: Electrochemical Isomerization of Terminal Propargyl Compounds toward the Synthesis of Allenes and Phenols
Source: Org Lett. 2026 May 11;28(20):6190–5. doi: 10.1021/acs.orglett.6c01122 (PMC13309000; doi:10.1021/acs.orglett.6c01122)
Supplement: Supplementary file 2 [file ol6c01122_si_002.zip › coordinates_xyz/def2svp/1t/2t_2tt/2t_2tt_BH_ox.xyz]

100
2_benzyloyl_llene_o_c31f1-def2tzvp-4732464.log
   
6 -3.294378 1.501248 0.179689
8 -3.572441 -0.586650 -0.946426
6 -2.872595 -1.231806 0.081383
1 -2.979336 -2.315299 -0.097276
1 -3.321651 -1.018519 1.068250
6 -1.404863 -0.915176 0.116212
6 -0.741597 -0.410425 -1.031225
6 -0.669651 -1.169029 1.297656
6 0.605134 -0.149535 -1.014558
1 -1.315932 -0.222919 -1.939595
6 0.676576 -0.917582 1.339475
1 -1.183077 -1.556701 2.179733
6 1.331703 -0.403935 0.180987
1 1.093401 0.247662 -1.903387
1 1.270770 -1.095193 2.237261
8 2.620091 -0.198435 0.332893
6 4.735755 0.443880 -0.299806
6 3.475329 0.248507 -0.637023
1 3.083684 0.411963 -1.642774
6 5.983696 0.647860 0.000236
1 6.724419 -0.154913 -0.096427
1 6.323922 1.626468 0.359155
6 -2.817980 2.265221 1.130903
1 -1.835319 2.744509 1.037468
1 -3.379877 2.455380 2.053492
6 -3.758476 0.754810 -0.799301
1 -4.354119 1.174023 -1.615418
   
constants 1.4908614 0.2506526 0.2440301
basis: (5D, 7F) 
are symmetry adapted cartesian
are symmetry adapted basis
basis 861 primitive gaussians,
alpha 52 beta electrons
repulsion 876.2715426156 Hartrees. 
27 27 NUniq= 27
buffers be 131072 words
2 format.  
integral is turned on.
repulsion empirical dispersion term
   
Continuum (PCM)  
   
:   
radii SMD-Coulomb.  
charges Total charges. 
compensation None.  
method On-the-fly selection. 
type VdW (van der
algorithm GePol (No added
sphere used, NSphG= 27.
grids approx. 5.0 points
algorithm: (Gamma=1.0000).  
charges: gaussians, with 
exponents 3).  
point-specific 7).  
: E.n sum rule
: Eps= 35.688000 Eps(inf)=
   
   
radii non-electrostatic terms: SMD-CDS.
   
repulsion PCM non-electrostatic terms
integrals using PRISM. 
Symmetry used in ECPInt.
NShTT= NPrTT= 69744 LenC2=
DoStor=T 6 Len= 172
537 T EigKep= 7.89D-06
537 EigRej= -1.00D+00 NBFU=
9.52D-02 2.70D+04 ExpMxC= 9.22D+02
functional IExCor= 4639 and
IExCor= AccDes= 0.00D+00 IRadAn=
3500011 1.000000 1.000000 1.000000
FMM=F 0 FMFlag= 100000
0 BraDBF=F KetDBF=T FulRan=T
0.000000 500 IOpCl= 0
1 1 NMatT0= 0
list in FoFCou. 
guess 0.0000 <Sy>= 0.0000
convergence RMS density matrix=1.00D-08
convergence MAX density matrix=1.00D-06.
convergence energy=1.00D-06.  
special if energy rises.
Mode=1 14348907.  
1 deviation from unit
1 deviation from orthogonality
1 deviation from unit
1 deviation from orthogonality
incremental formation.  
on polarization charges =
Done: = -652.708811583 A.U.
21 -V/T= 2.0054 
0.0000 0.0000 <Sz>= 0.5000
0.00000000000   
(non-electrostatic) (kcal/mol) = -0.51
in energy above) 
of first spin contaminant:
before 0.7774, after 0.7505
skips because SCF is
