# Supplementary material for: All About the Base: Electrochemical Isomerization of Terminal Propargyl Compounds toward the Synthesis of Allenes and Phenols
Source: Org Lett. 2026 May 11;28(20):6190–5. doi: 10.1021/acs.orglett.6c01122 (PMC13309000; doi:10.1021/acs.orglett.6c01122)
Supplement: Supplementary file 2 [file ol6c01122_si_002.zip › coordinates_xyz/def2svp/1t/2t_2tt/2t_2tt_AH_ox.xyz]

100
9_benzyloyl_proprgyl_o_c21-def2tzvp-4732471.log
   
6 5.184098 0.059508 0.559219
8 3.140451 -0.773324 -0.391769
6 2.442100 0.423186 -0.533785
1 2.610980 0.879464 -1.531708
1 2.768505 1.185022 0.205389
6 0.978175 0.211526 -0.353718
6 0.447330 -1.059871 -0.048715
6 0.105965 1.326473 -0.494593
6 -0.906965 -1.217709 0.108943
1 1.121001 -1.909245 0.058908
6 -1.248550 1.194213 -0.340729
1 0.529433 2.304771 -0.732199
6 -1.772199 -0.093170 -0.034603
1 -1.351148 -2.186305 0.344491
1 -1.896612 2.061747 -0.457644
8 -3.045454 -0.365211 0.137077
6 -4.072117 0.537466 0.068025
1 -3.834597 1.584655 -0.125515
6 -5.298348 0.086094 0.247318
6 -6.519162 -0.325732 0.419318
1 -7.125494 -0.661211 -0.430470
1 -6.969612 -0.349416 1.418712
6 5.709611 0.656407 1.471322
1 6.183490 1.183263 2.283933
6 4.532054 -0.656980 -0.549733
1 4.781943 -0.152578 -1.501652
1 4.930181 -1.680360 -0.604334
   
constants 2.6779352 0.1838799 0.1796266
basis: (5D, 7F) 
are symmetry adapted cartesian
are symmetry adapted basis
basis 861 primitive gaussians,
alpha 52 beta electrons
repulsion 841.5292519050 Hartrees. 
27 27 NUniq= 27
buffers be 131072 words
2 format.  
integral is turned on.
repulsion empirical dispersion term
   
Continuum (PCM)  
   
:   
radii SMD-Coulomb.  
charges Total charges. 
compensation None.  
method On-the-fly selection. 
type VdW (van der
algorithm GePol (No added
sphere used, NSphG= 27.
grids approx. 5.0 points
algorithm: (Gamma=1.0000).  
charges: gaussians, with 
exponents 3).  
point-specific 7).  
: E.n sum rule
: Eps= 35.688000 Eps(inf)=
   
   
radii non-electrostatic terms: SMD-CDS.
   
repulsion PCM non-electrostatic terms
integrals using PRISM. 
Symmetry used in ECPInt.
NShTT= NPrTT= 69744 LenC2=
DoStor=T 6 Len= 172
537 T EigKep= 8.23D-06
537 EigRej= -1.00D+00 NBFU=
9.52D-02 2.70D+04 ExpMxC= 9.22D+02
functional IExCor= 4639 and
IExCor= AccDes= 0.00D+00 IRadAn=
3500011 1.000000 1.000000 1.000000
FMM=F 0 FMFlag= 100000
0 BraDBF=F KetDBF=T FulRan=T
0.000000 500 IOpCl= 0
1 1 NMatT0= 0
list in FoFCou. 
guess 0.0000 <Sy>= 0.0000
convergence RMS density matrix=1.00D-08
convergence MAX density matrix=1.00D-06.
convergence energy=1.00D-06.  
special if energy rises.
Mode=1 14825187.  
1 deviation from unit
1 deviation from orthogonality
1 deviation from unit
1 deviation from orthogonality
incremental formation.  
on polarization charges =
Done: = -652.702094395 A.U.
21 -V/T= 2.0054 
0.0000 0.0000 <Sz>= 0.5000
0.00000000000   
(non-electrostatic) (kcal/mol) = -0.38
in energy above) 
of first spin contaminant:
before 0.7762, after 0.7504
skips because SCF is
