# Supplementary material for: All About the Base: Electrochemical Isomerization of Terminal Propargyl Compounds toward the Synthesis of Allenes and Phenols
Source: Org Lett. 2026 May 11;28(20):6190–5. doi: 10.1021/acs.orglett.6c01122 (PMC13309000; doi:10.1021/acs.orglett.6c01122)
Supplement: Supplementary file 2 [file ol6c01122_si_002.zip › coordinates_xyz/def2svp/1t/2t_2tt/2t_2tt_A_ox.xyz]

99
12_benzyloyl_proprgyl_deprot_o_c11-def2tzvp-4732462.log
   
6 -5.158260 -1.252126 -0.179640
8 -3.113803 -0.086218 -0.039593
6 -2.439503 1.081544 0.377214
1 -2.658888 1.277733 1.445727
1 -2.798025 1.960162 -0.190472
6 -0.956762 0.906867 0.181097
6 -0.148717 2.006846 -0.131057
6 -0.350139 -0.340268 0.346349
6 1.227509 1.867502 -0.274543
1 -0.603584 2.991089 -0.272582
6 1.028791 -0.497209 0.204765
1 -0.964423 -1.209442 0.589775
6 1.817955 0.611245 -0.110654
1 1.858034 2.722994 -0.524863
1 1.483430 -1.478430 0.354935
8 3.173056 0.548994 -0.246550
6 3.745577 -0.657866 -0.548013
1 3.216942 -1.275383 -1.285438
6 4.895131 -1.028242 -0.034256
6 6.054990 -1.412651 0.431730
1 6.992092 -1.120284 -0.057371
1 6.130254 -2.039228 1.328469
6 -5.816359 -2.296358 -0.517404
6 -4.473577 -0.058029 0.229584
1 -4.994030 0.796536 -0.263983
1 -4.695634 0.084510 1.313919
   
constants 1.6343005 0.2002310 0.1815213
basis: (5D, 7F) 
are symmetry adapted cartesian
are symmetry adapted basis
basis 853 primitive gaussians,
alpha 52 beta electrons
repulsion 825.5461872633 Hartrees. 
26 26 NUniq= 26
buffers be 131072 words
2 format.  
integral is turned on.
repulsion empirical dispersion term
   
Continuum (PCM)  
   
:   
radii SMD-Coulomb.  
charges Total charges. 
compensation None.  
method On-the-fly selection. 
type VdW (van der
algorithm GePol (No added
sphere used, NSphG= 26.
grids approx. 5.0 points
algorithm: (Gamma=1.0000).  
charges: gaussians, with 
exponents 3).  
point-specific 7).  
: E.n sum rule
: Eps= 35.688000 Eps(inf)=
   
   
radii non-electrostatic terms: SMD-CDS.
   
repulsion PCM non-electrostatic terms
integrals using PRISM. 
Symmetry used in ECPInt.
NShTT= NPrTT= 67524 LenC2=
DoStor=T 6 Len= 172
531 T EigKep= 8.10D-06
531 EigRej= -1.00D+00 NBFU=
9.52D-02 2.70D+04 ExpMxC= 9.22D+02
functional IExCor= 4639 and
IExCor= AccDes= 0.00D+00 IRadAn=
3500011 1.000000 1.000000 1.000000
FMM=F 0 FMFlag= 100000
0 BraDBF=F KetDBF=T FulRan=T
0.000000 500 IOpCl= 0
1 1 NMatT0= 0
list in FoFCou. 
guess 0.0000 <Sy>= 0.0000
convergence RMS density matrix=1.00D-08
convergence MAX density matrix=1.00D-06.
convergence energy=1.00D-06.  
special if energy rises.
Mode=1 14559627.  
1 deviation from unit
1 deviation from orthogonality
1 deviation from unit
1 deviation from orthogonality
incremental formation.  
on polarization charges =
Done: = -652.179092819 A.U.
28 -V/T= 2.0055 
0.0000 0.0000 <Sz>= 0.5000
0.00000000000   
(non-electrostatic) (kcal/mol) = 0.14
in energy above) 
of first spin contaminant:
before 0.7716, after 0.7503
skips because SCF is
