# Supplementary material for: All About the Base: Electrochemical Isomerization of Terminal Propargyl Compounds toward the Synthesis of Allenes and Phenols
Source: Org Lett. 2026 May 11;28(20):6190–5. doi: 10.1021/acs.orglett.6c01122 (PMC13309000; doi:10.1021/acs.orglett.6c01122)
Supplement: Supplementary file 2 [file ol6c01122_si_002.zip › coordinates_xyz/def2svp/1t/2t_2tt/2t_2tt_BH_red.xyz]

100
3_benzyloyl_llene_red_c12f1-def2tzvp-4732465.log
   
6 -4.879067 0.393069 -0.091999
8 -2.914891 -0.954178 0.152334
6 -2.080538 0.220231 0.066587
1 -2.342079 0.894650 0.902765
1 -2.353193 0.737225 -0.876630
6 -0.641049 -0.145042 0.093993
6 -0.032758 -0.804567 -1.058756
6 0.148088 0.127257 1.206236
6 1.349712 -1.117731 -1.001720
1 -0.628806 -1.054351 -1.940025
6 1.518663 -0.186833 1.273338
1 -0.321881 0.616081 2.069590
6 2.102073 -0.827629 0.112602
1 1.846240 -1.602271 -1.849980
1 2.124332 0.033794 2.154331
8 3.452331 -1.183902 0.144931
6 4.138529 1.081141 -0.228173
6 4.365764 -0.191747 0.025223
1 5.389695 -0.560181 0.152704
6 3.956573 2.359825 -0.450573
1 3.819352 3.073752 0.372153
1 3.925689 2.770334 -1.468118
6 -5.572348 1.497159 -0.238620
1 -5.824080 1.893959 -1.230844
1 -5.927512 2.075292 0.624497
6 -4.240283 -0.752610 0.057243
1 -4.807432 -1.688777 0.119156
   
constants 1.6341499 0.2252500 0.2128684
basis: (5D, 7F) 
are symmetry adapted cartesian
are symmetry adapted basis
basis 861 primitive gaussians,
alpha 53 beta electrons
repulsion 854.5911972776 Hartrees. 
27 27 NUniq= 27
buffers be 131072 words
2 format.  
integral is turned on.
repulsion empirical dispersion term
   
Continuum (PCM)  
   
:   
radii SMD-Coulomb.  
charges Total charges. 
compensation None.  
method On-the-fly selection. 
type VdW (van der
algorithm GePol (No added
sphere used, NSphG= 27.
grids approx. 5.0 points
algorithm: (Gamma=1.0000).  
charges: gaussians, with 
exponents 3).  
point-specific 7).  
: E.n sum rule
: Eps= 35.688000 Eps(inf)=
   
   
radii non-electrostatic terms: SMD-CDS.
   
repulsion PCM non-electrostatic terms
integrals using PRISM. 
Symmetry used in ECPInt.
NShTT= NPrTT= 69744 LenC2=
DoStor=T 6 Len= 172
537 T EigKep= 9.25D-06
537 EigRej= -1.00D+00 NBFU=
9.52D-02 2.70D+04 ExpMxC= 9.22D+02
functional IExCor= 4639 and
IExCor= AccDes= 0.00D+00 IRadAn=
3500011 1.000000 1.000000 1.000000
FMM=F 0 FMFlag= 100000
0 BraDBF=F KetDBF=T FulRan=T
0.000000 500 IOpCl= 0
1 1 NMatT0= 0
list in FoFCou. 
guess 0.0000 <Sy>= 0.0000
convergence RMS density matrix=1.00D-08
convergence MAX density matrix=1.00D-06.
convergence energy=1.00D-06.  
special if energy rises.
Mode=1 15322800.  
1 deviation from unit
1 deviation from orthogonality
1 deviation from unit
1 deviation from orthogonality
incremental formation.  
on polarization charges =
Done: = -652.961394499 A.U.
23 -V/T= 2.0053 
0.0000 0.0000 <Sz>= 0.5000
0.00000000000   
(non-electrostatic) (kcal/mol) = -0.59
in energy above) 
of first spin contaminant:
before 0.7629, after 0.7501
skips because SCF is
