# Supplementary material for: All About the Base: Electrochemical Isomerization of Terminal Propargyl Compounds toward the Synthesis of Allenes and Phenols
Source: Org Lett. 2026 May 11;28(20):6190–5. doi: 10.1021/acs.orglett.6c01122 (PMC13309000; doi:10.1021/acs.orglett.6c01122)
Supplement: Supplementary file 2 [file ol6c01122_si_002.zip › coordinates_xyz/def2svp/1r/1r_BH_ox.xyz]

22
1r_BH_ox
 C                  4.72629900   -0.66387500    0.44188900
 H                  4.91506400   -1.17428800    1.39327300
 C                  3.51303600   -0.50890700   -0.00996400
 C                  2.29760900   -0.38114500   -0.48327400
 H                  1.82034000   -1.10901400   -1.14562000
 H                  5.58965100   -0.28590600   -0.11780200
 O                  1.57919200    0.77380100   -0.21350500
 C                  0.26629100    0.76158400   -0.10059300
 C                 -0.31304100    2.07827800    0.00769600
 C                 -0.51834600   -0.38633600   -0.07484800
 C                 -1.68720400    2.22434800    0.12324800
 H                  0.36016700    2.93699900   -0.01040200
 C                 -1.90100300   -0.21861700    0.04309300
 H                 -0.07234600   -1.37752300   -0.12166400
 C                 -2.49168900    1.09785000    0.13800900
 H                 -2.12899700    3.21804300    0.20104100
 H                 -3.57718600    1.16324300    0.22799000
 O                 -2.76549000   -1.19476600    0.08830800
 C                 -2.33727100   -2.55553700    0.01276500
 H                 -1.68350900   -2.79423400    0.86390100
 H                 -3.24888600   -3.15930000    0.05893500
 H                 -1.81200200   -2.73615500   -0.93621000
