# Supplementary material for: All About the Base: Electrochemical Isomerization of Terminal Propargyl Compounds toward the Synthesis of Allenes and Phenols
Source: Org Lett. 2026 May 11;28(20):6190–5. doi: 10.1021/acs.orglett.6c01122 (PMC13309000; doi:10.1021/acs.orglett.6c01122)
Supplement: Supplementary file 2 [file ol6c01122_si_002.zip › coordinates_xyz/def2svp/1r/1r_AH_ox.xyz]

22
1r_AH_ox
 C                 -2.85833200    0.71194100    0.29365100
 O                 -1.66721900   -1.23241700   -0.45875300
 C                 -0.39661300   -1.00321300   -0.21463200
 C                  0.34049300   -2.19064200    0.15675100
 C                  0.22427900    0.23813900   -0.29278100
 C                  1.69488300   -2.11365500    0.44368200
 H                 -0.20584600   -3.13420100    0.20056300
 C                  1.59031200    0.29707100    0.00555000
 H                 -0.32390500    1.13735500   -0.56686200
 C                  2.33403500   -0.88830100    0.37364200
 H                  2.24945900   -3.01027700    0.72169400
 H                  3.39728400   -0.77486200    0.59114800
 C                 -3.10260500    1.44460400    1.22325000
 H                 -3.32738800    2.09687800    2.05223800
 C                 -2.55455400   -0.17062600   -0.83186900
 H                 -3.46488800   -0.67499300   -1.17962900
 H                 -2.13019700    0.39223400   -1.67799100
 O                  2.30521600    1.38639400   -0.01407500
 C                  1.71744700    2.64781200   -0.34093300
 H                  0.92394700    2.89241200    0.37976700
 H                  2.52743300    3.38058600   -0.27289900
 H                  1.31405400    2.62426800   -1.36326000
