# Supplementary material for: All About the Base: Electrochemical Isomerization of Terminal Propargyl Compounds toward the Synthesis of Allenes and Phenols
Source: Org Lett. 2026 May 11;28(20):6190–5. doi: 10.1021/acs.orglett.6c01122 (PMC13309000; doi:10.1021/acs.orglett.6c01122)
Supplement: Supplementary file 2 [file ol6c01122_si_002.zip › coordinates_xyz/def2svp/1r/1r_A_ox.xyz]

21
1r_A_ox
 C                 -2.81400600    0.86692800    0.39370700
 O                 -1.75445000   -1.17285800   -0.39843800
 C                 -0.48077600   -0.98851200   -0.19314300
 C                  0.24068300   -2.19977200    0.13774600
 C                  0.17721000    0.24178500   -0.27632300
 C                  1.60393300   -2.15783200    0.38039600
 H                 -0.32719900   -3.13018500    0.18679700
 C                  1.54441600    0.26472500   -0.01425000
 H                 -0.36649900    1.15455100   -0.50755700
 C                  2.26981400   -0.94441000    0.31010600
 H                  2.14758300   -3.07037000    0.62691100
 H                  3.34125300   -0.86034900    0.49953700
 C                 -2.93236300    1.66634500    1.33689300
 C                 -2.63759300   -0.05670100   -0.72131500
 H                 -3.57265800   -0.55819800   -1.00439500
 H                 -2.23018600    0.43249800   -1.62202000
 O                  2.28533100    1.34261400   -0.02732700
 C                  1.70231700    2.61640100   -0.29991200
 H                  0.92022100    2.84354900    0.43941900
 H                  2.51717000    3.34302100   -0.22023100
 H                  1.28146200    2.63368800   -1.31577300
