# Supplementary material for: All About the Base: Electrochemical Isomerization of Terminal Propargyl Compounds toward the Synthesis of Allenes and Phenols
Source: Org Lett. 2026 May 11;28(20):6190–5. doi: 10.1021/acs.orglett.6c01122 (PMC13309000; doi:10.1021/acs.orglett.6c01122)
Supplement: Supplementary file 2 [file ol6c01122_si_002.zip › coordinates_xyz/def2svp/1r/1r_BH_red.xyz]

22
1r_BH_red
 C                  4.15637000    0.51031300   -0.85832600
 H                  4.41957000   -0.56053400   -0.93364000
 C                  3.30882600    1.01153700    0.10941100
 C                  2.28315400    0.44134600    0.78627900
 H                  1.85505000    0.80557400    1.73023000
 H                  4.67088800    1.15999400   -1.58168100
 O                  1.67457800   -0.78331700    0.38470200
 C                  0.34739400   -0.83779800    0.19467600
 C                 -0.22718900   -2.10877100    0.03845400
 C                 -0.46011200    0.31056800    0.13153200
 C                 -1.59921900   -2.21673800   -0.17739200
 H                  0.41460000   -2.99052200    0.08840800
 C                 -1.83769000    0.17974700   -0.08326700
 H                  0.00850400    1.28835200    0.23381100
 C                 -2.41493800   -1.08971100   -0.23699000
 H                 -2.04589200   -3.20713900   -0.29976800
 H                 -3.49100400   -1.16831300   -0.40257500
 O                 -2.67895100    1.23129600   -0.15907000
 C                 -2.16541200    2.53476800   -0.01901800
 H                 -3.01896700    3.21858100   -0.10904300
 H                 -1.69155200    2.68484000    0.96590100
 H                 -1.43332300    2.77377200   -0.80884800
