# Supplementary material for: All About the Base: Electrochemical Isomerization of Terminal Propargyl Compounds toward the Synthesis of Allenes and Phenols
Source: Org Lett. 2026 May 11;28(20):6190–5. doi: 10.1021/acs.orglett.6c01122 (PMC13309000; doi:10.1021/acs.orglett.6c01122)
Supplement: Supplementary file 2 [file ol6c01122_si_002.zip › coordinates_xyz/def2svp/1r/1r_B_ox.xyz]

21
1r_B_ox
 C                  4.35688600    0.98003000    0.00023500
 H                  4.19280300    2.06110300    0.00009600
 C                  3.29034000    0.10923100    0.00013600
 C                  2.33160500   -0.65750600    0.00009300
 H                  5.38347300    0.60359800    0.00047300
 O                  1.37675900   -1.53024500    0.00010400
 C                  0.04430000   -1.13396500    0.00004200
 C                 -0.88830800   -2.16223500    0.00000900
 C                 -0.31298300    0.21184100    0.00004800
 C                 -2.24057100   -1.81454900   -0.00001900
 H                 -0.55812900   -3.20166000    0.00001900
 C                 -1.67628400    0.53688800   -0.00000200
 H                  0.45944100    0.98101500    0.00010500
 C                 -2.64031000   -0.48407700   -0.00000900
 H                 -2.99622800   -2.60332300   -0.00003500
 H                 -3.69638600   -0.20859900   -0.00003100
 O                 -2.13724300    1.79775700    0.00001600
 C                 -1.21892800    2.86873700   -0.00049500
 H                 -0.58002800    2.85614600    0.89836200
 H                 -0.58053100    2.85583800   -0.89970300
 H                 -1.81502800    3.78941700   -0.00048100
