# Supplementary material for: All About the Base: Electrochemical Isomerization of Terminal Propargyl Compounds toward the Synthesis of Allenes and Phenols
Source: Org Lett. 2026 May 11;28(20):6190–5. doi: 10.1021/acs.orglett.6c01122 (PMC13309000; doi:10.1021/acs.orglett.6c01122)
Supplement: Supplementary file 2 [file ol6c01122_si_002.zip › coordinates_xyz/def2svp/1r/1r_C_ox.xyz]

21
1r_C_ox
 C                  4.98822100   -0.89652900   -0.21356200
 H                  5.95492600   -1.30349500   -0.46264100
 C                  3.88810000   -0.43422900    0.06951700
 C                  2.66172600    0.11294300    0.40422200
 H                  2.55673100    0.92651200    1.12745500
 O                  1.54176200   -0.45185600   -0.09663300
 C                  0.35544900    0.23053700   -0.05690600
 C                  0.28298500    1.62085400   -0.08334600
 C                 -0.79345800   -0.56717500   -0.02610600
 C                 -0.98383100    2.21477500   -0.06368000
 H                  1.18392500    2.23309400   -0.13830100
 C                 -2.04882600    0.04664500   -0.01438200
 H                 -0.67261700   -1.64986400   -0.00712800
 C                 -2.14038500    1.45011800   -0.02910200
 H                 -1.06087100    3.30437000   -0.08529600
 H                 -3.12868500    1.91323900   -0.01739700
 O                 -3.21099600   -0.62727800    0.01670100
 C                 -3.18813200   -2.03695300    0.03212700
 H                 -4.23442500   -2.36567900    0.05517500
 H                 -2.70463500   -2.44564800   -0.87094000
 H                 -2.67156900   -2.42536700    0.92583700
