# Supplementary material for: All About the Base: Electrochemical Isomerization of Terminal Propargyl Compounds toward the Synthesis of Allenes and Phenols
Source: Org Lett. 2026 May 11;28(20):6190–5. doi: 10.1021/acs.orglett.6c01122 (PMC13309000; doi:10.1021/acs.orglett.6c01122)
Supplement: Supplementary file 2 [file ol6c01122_si_002.zip › coordinates_xyz/def2svp/1r/1r_AH.xyz]

22
1r_AH
 C                  3.37388100   -0.32109900    0.41999400
 O                  1.34919900   -1.15691500   -0.57144100
 C                  0.42816200   -0.18008700   -0.38439200
 C                  0.70233900    1.18772000   -0.44044100
 C                 -0.87313600   -0.64125800   -0.12800100
 C                 -0.35152700    2.08832300   -0.24002000
 H                  1.70613400    1.56745700   -0.62953800
 C                 -1.90799100    0.27364800    0.06908100
 H                 -1.03575800   -1.71826800   -0.09272400
 C                 -1.64339100    1.65451700    0.01172100
 H                 -0.14472100    3.16058200   -0.28189600
 H                 -2.46281800    2.35801400    0.16956600
 C                  3.92506200    0.08658000    1.41662100
 H                  4.41943900    0.44771800    2.30407200
 C                  2.69976800   -0.81500000   -0.78911500
 H                  2.80230100   -0.07826400   -1.60411000
 H                  3.19055500   -1.74010900   -1.12270900
 O                 -3.18204300   -0.07964300    0.31920100
 C                 -3.51177600   -1.44728200    0.39854700
 H                 -2.96298900   -1.95222400    1.21127400
 H                 -4.58687700   -1.49786600    0.61125200
 H                 -3.31086100   -1.97095700   -0.55123400
