# Supplementary material for: All About the Base: Electrochemical Isomerization of Terminal Propargyl Compounds toward the Synthesis of Allenes and Phenols
Source: Org Lett. 2026 May 11;28(20):6190–5. doi: 10.1021/acs.orglett.6c01122 (PMC13309000; doi:10.1021/acs.orglett.6c01122)
Supplement: Supplementary file 2 [file ol6c01122_si_002.zip › coordinates_xyz/def2svp/1r/1r_BH.xyz]

22
1r_BH
 C                  4.93455800   -0.65437200   -0.46225600
 H                  5.38829700   -0.04166100   -1.25033000
 C                  3.75820600   -0.36661000    0.03105800
 C                  2.59653700   -0.08335900    0.57199700
 H                  2.50996900    0.58261900    1.43994400
 H                  5.50669600   -1.51957400   -0.10606000
 O                  1.43424200   -0.65656300    0.12877900
 C                  0.30967000    0.11089700    0.06699000
 C                 -0.90030800   -0.59463800    0.03712700
 C                  0.33960000    1.50306700    0.00566300
 C                 -2.10278400    0.11035800   -0.05199400
 H                 -0.86482300   -1.68263900    0.08769300
 C                 -0.87716100    2.19027800   -0.07419100
 H                  1.28545500    2.04641800    0.00298500
 C                 -2.08867000    1.51625300   -0.10343100
 H                 -3.03770800    2.05131800   -0.16972600
 H                 -0.86904000    3.28190000   -0.12251500
 O                 -3.31278300   -0.47540000   -0.08820200
 C                 -3.39735100   -1.88149300   -0.04077400
 H                 -4.46451500   -2.13204500   -0.08533500
 H                 -2.88474800   -2.34952600   -0.89791300
 H                 -2.97503700   -2.28338200    0.89550000
