# Supplementary material for: All About the Base: Electrochemical Isomerization of Terminal Propargyl Compounds toward the Synthesis of Allenes and Phenols
Source: Org Lett. 2026 May 11;28(20):6190–5. doi: 10.1021/acs.orglett.6c01122 (PMC13309000; doi:10.1021/acs.orglett.6c01122)
Supplement: Supplementary file 2 [file ol6c01122_si_002.zip › coordinates_xyz/def2svp/1r/1r_B.xyz]

21
1r_B
 C                  4.90190800    0.63945900    0.00029900
 H                  5.48333400    0.69639000   -0.93090300
 C                  3.57768400    0.50108000    0.00002400
 C                  2.27016700    0.53426700   -0.00046500
 H                  5.48284900    0.69739100    0.93174200
 O                  1.62151000   -0.71587000   -0.00002900
 C                  0.27909900   -0.77505000   -0.00002700
 C                 -0.28439900   -2.06032400    0.00007500
 C                 -0.55350900    0.35504300   -0.00008200
 C                 -1.67073200   -2.20157800    0.00015100
 H                  0.37804500   -2.92817500    0.00010900
 C                 -1.94348700    0.19191200   -0.00001100
 H                 -0.08343700    1.33579000   -0.00018600
 C                 -2.51108600   -1.09176200    0.00011400
 H                 -2.10696900   -3.20411900    0.00024500
 H                 -3.59791300   -1.19395100    0.00018300
 O                 -2.81015900    1.22618700   -0.00003700
 C                 -2.30916500    2.54152800   -0.00011800
 H                 -3.18091400    3.20824700   -0.00011100
 H                 -1.70230300    2.74926000    0.89745200
 H                 -1.70238000    2.74917700   -0.89775900
