# Supplementary material for: All About the Base: Electrochemical Isomerization of Terminal Propargyl Compounds toward the Synthesis of Allenes and Phenols
Source: Org Lett. 2026 May 11;28(20):6190–5. doi: 10.1021/acs.orglett.6c01122 (PMC13309000; doi:10.1021/acs.orglett.6c01122)
Supplement: Supplementary file 2 [file ol6c01122_si_002.zip › coordinates_xyz/def2svp/1r/1r_C.xyz]

21
1r_C
 C                  4.30921200    0.90567900   -0.82555200
 H                  4.08195400    1.72072000   -1.53940700
 C                  3.31758100    0.51366400   -0.09207900
 C                  2.38793700    0.02306400    0.73390600
 H                  2.17572400    0.41445100    1.73534300
 O                  1.62483200   -1.10845400    0.38115500
 C                  0.30131600   -0.97750100    0.17021500
 C                 -0.42023900   -2.15811400   -0.05830800
 C                 -0.35524800    0.26249700    0.16837700
 C                 -1.79241300   -2.08489900   -0.28726500
 H                  0.10935100   -3.11271600   -0.05346100
 C                 -1.73572300    0.31407900   -0.06348500
 H                  0.22755400    1.16654700    0.33715500
 C                 -2.46204100   -0.86415500   -0.29139900
 H                 -2.35535600   -3.00475000   -0.46671200
 H                 -3.53720300   -0.80028800   -0.46868000
 O                 -2.44054800    1.46349800   -0.08503200
 C                 -1.77311500    2.68403600    0.13249900
 H                 -1.00221300    2.87140700   -0.63399700
 H                 -2.53398600    3.47225200    0.06920400
 H                 -1.30369100    2.72192600    1.13011200
