# Supplementary material for: All About the Base: Electrochemical Isomerization of Terminal Propargyl Compounds toward the Synthesis of Allenes and Phenols
Source: Org Lett. 2026 May 11;28(20):6190–5. doi: 10.1021/acs.orglett.6c01122 (PMC13309000; doi:10.1021/acs.orglett.6c01122)
Supplement: Supplementary file 2 [file ol6c01122_si_002.zip › coordinates_xyz/def2svp/1r/1r_AH_red.xyz]

22
1r_AH_red
 C                 -3.54633800    0.01809400    0.41791200
 O                 -1.63435900   -1.21753400   -0.36301100
 C                 -0.56219800   -0.35115500   -0.31059300
 C                 -0.64517300    1.00863000   -0.53139800
 C                  0.67769000   -0.99635100   -0.00495500
 C                  0.54900500    1.81864400   -0.46989400
 H                 -1.60418600    1.48730200   -0.74292200
 C                  1.85613900   -0.18321700    0.05631100
 H                  0.72847600   -2.07442200    0.14946000
 C                  1.81062400    1.17922300   -0.16502300
 H                  0.49635300    2.89778000   -0.63136900
 H                  2.71859600    1.78407200   -0.10891100
 C                 -4.09704400    0.60346500    1.32347600
 H                 -4.58460400    1.12671000    2.12980900
 C                 -2.89823200   -0.71751200   -0.68312700
 H                 -3.52346000   -1.58860600   -0.93153500
 H                 -2.86682900   -0.07414700   -1.58229100
 O                  2.99863600   -0.87926800    0.35028400
 C                  4.20302100   -0.17770800    0.43767100
 H                  4.98807000   -0.90866300    0.67693800
 H                  4.46571500    0.32192100   -0.51350800
 H                  4.18268500    0.58978400    1.23386900
