# Supplementary material for: All About the Base: Electrochemical Isomerization of Terminal Propargyl Compounds toward the Synthesis of Allenes and Phenols
Source: Org Lett. 2026 May 11;28(20):6190–5. doi: 10.1021/acs.orglett.6c01122 (PMC13309000; doi:10.1021/acs.orglett.6c01122)
Supplement: Supplementary file 2 [file ol6c01122_si_002.zip › coordinates_xyz/def2svp/1r/1r_A.xyz]

21
1r_A
 C                 -2.82269400    0.83745500    0.38175900
 O                 -1.76658100   -1.22048600   -0.38675900
 C                 -0.44874200   -1.04930100   -0.16811700
 C                  0.28248200   -2.20510400    0.14028800
 C                  0.19695200    0.19413000   -0.24368300
 C                  1.65270400   -2.10597600    0.36898400
 H                 -0.23821400   -3.16292900    0.19362400
 C                  1.57521800    0.27295300   -0.00202000
 H                 -0.37371200    1.09382300   -0.46103500
 C                  2.31064000   -0.88087000    0.30235200
 H                  2.22232600   -3.00783800    0.60788100
 H                  3.38287500   -0.79478600    0.48749000
 C                 -2.98852800    1.64701000    1.30927800
 C                 -2.58937400   -0.10251200   -0.72347900
 H                 -3.53370700   -0.55882900   -1.05696300
 H                 -2.15907600    0.41244400   -1.60237200
 O                  2.26424700    1.43080600   -0.04008600
 C                  1.57787000    2.63237300   -0.30442900
 H                  2.32392400    3.43552200   -0.25588900
 H                  1.12211600    2.63065600   -1.30909600
 H                  0.79296900    2.82842700    0.44551700
