# Supplementary material for: All About the Base: Electrochemical Isomerization of Terminal Propargyl Compounds toward the Synthesis of Allenes and Phenols
Source: Org Lett. 2026 May 11;28(20):6190–5. doi: 10.1021/acs.orglett.6c01122 (PMC13309000; doi:10.1021/acs.orglett.6c01122)
Supplement: Supplementary file 2 [file ol6c01122_si_002.zip › coordinates_xyz/def2svp/1u/1u_2u_prim/1u_2u_prim_AH_red.xyz]

30
1u_2u_prim_AH_red
 C                 -1.97987900    0.38165200    0.62670800
 C                 -1.01388200    0.18963200    1.64247700
 C                  0.37518900    0.08374400    1.25468600
 C                  0.73147500    0.20964700   -0.07719900
 C                 -0.22840300    0.42235900   -1.09071000
 C                 -1.63559000    0.49192100   -0.71325600
 H                 -1.33364100    0.11496000    2.68326600
 H                  1.15122500   -0.09480600    2.00417700
 H                  0.08248200    0.53529300   -2.13155200
 H                 -2.39081800    0.61391100   -1.49079200
 O                 -3.27196600    0.45313200    1.08678000
 N                  2.11512900    0.08099600   -0.45563000
 C                  3.03664300    1.08300800   -0.34035600
 O                  4.21832300    0.90423900   -0.60811500
 C                  2.52446500    2.42522800    0.12997300
 H                  1.59692100    2.70958000   -0.38636300
 H                  2.30765200    2.39266100    1.20776300
 H                  3.30340700    3.17502700   -0.05537900
 C                 -4.67115700   -0.54462500   -0.59702100
 C                  2.89613500   -2.15320100    0.15148000
 C                  2.56415000   -1.21625400   -0.93327500
 H                  3.45384800   -1.07103800   -1.56215800
 H                  1.77062500   -1.65333700   -1.55834900
 C                  3.17012900   -2.92397600    1.04408400
 H                  3.41157300   -3.60974600    1.83954600
 C                 -4.98084300   -1.53335400   -1.22318300
 H                 -5.25222900   -2.41348000   -1.78322200
 C                 -4.31875600    0.65633500    0.17966100
 H                 -4.10296000    1.49135700   -0.51085200
 H                 -5.19290400    0.95099100    0.77958800
