# Supplementary material for: All About the Base: Electrochemical Isomerization of Terminal Propargyl Compounds toward the Synthesis of Allenes and Phenols
Source: Org Lett. 2026 May 11;28(20):6190–5. doi: 10.1021/acs.orglett.6c01122 (PMC13309000; doi:10.1021/acs.orglett.6c01122)
Supplement: Supplementary file 2 [file ol6c01122_si_002.zip › coordinates_xyz/def2svp/1u/1u_2u_prim/1u_2u_prim_BH.xyz]

30
1u_2u_prim_BH
 C                  1.82725400   -0.16535100    0.57957600
 C                  1.04239500   -0.67860200    1.61865200
 C                 -0.33985300   -0.70572100    1.48982900
 C                 -0.95252300   -0.21789300    0.33015100
 C                 -0.16310800    0.29596100   -0.69846800
 C                  1.22663600    0.31639900   -0.58614100
 H                  1.53218500   -1.05416300    2.51898400
 H                 -0.95898600   -1.10828200    2.29463100
 H                 -0.64127000    0.67273300   -1.60515300
 H                  1.83337900    0.69602100   -1.41000200
 O                  3.17406200   -0.19667700    0.76530800
 N                 -2.37596300   -0.22403400    0.21734100
 C                 -3.07414000   -1.17658200   -0.48745900
 O                 -4.28469200   -1.10817000   -0.62127500
 C                 -2.26270300   -2.30731400   -1.07264800
 H                 -1.61915600   -1.93953200   -1.88553300
 H                 -1.61107400   -2.77069900   -0.31843900
 H                 -2.95559300   -3.05580800   -1.47460000
 C                  5.11431700    0.23387800   -0.47768500
 C                 -2.97491400    2.13517700    0.03941200
 C                 -3.10269300    0.88973700    0.80984000
 H                 -2.73885100    1.05836500    1.83533400
 H                 -4.16160200    0.60355300    0.86849400
 C                 -2.85135800    3.15910300   -0.59376500
 H                 -2.74701000    4.07161100   -1.15788200
 C                  3.96261200    0.63188600    0.00886600
 H                  3.60264100    1.66065600   -0.11824600
 C                  6.28159500   -0.12236400   -0.94672600
 H                  7.19033200   -0.03857400   -0.33867400
 H                  6.39068600   -0.51875400   -1.96318200
