# Supplementary material for: All About the Base: Electrochemical Isomerization of Terminal Propargyl Compounds toward the Synthesis of Allenes and Phenols
Source: Org Lett. 2026 May 11;28(20):6190–5. doi: 10.1021/acs.orglett.6c01122 (PMC13309000; doi:10.1021/acs.orglett.6c01122)
Supplement: Supplementary file 2 [file ol6c01122_si_002.zip › coordinates_xyz/def2svp/1u/1u_2u_prim/1u_2u_prim_B.xyz]

29
1u_2u_prim_B
 C                 -1.86813200   -0.09125100    0.18230600
 C                 -0.97904300   -0.54295100    1.17387600
 C                  0.39407600   -0.42774000    0.99951100
 C                  0.91401600    0.14757900   -0.16514000
 C                  0.03267700    0.59305600   -1.15191100
 C                 -1.34586400    0.47926300   -0.98931200
 H                 -1.39246000   -0.98632500    2.08240000
 H                  1.07745400   -0.78073100    1.77550300
 H                  0.43706600    1.04105800   -2.06331900
 H                 -2.02994100    0.83106900   -1.76031100
 O                 -3.17318900   -0.24935800    0.44553900
 N                  2.32647900    0.25246400   -0.35899300
 C                  3.08799200    1.26869500    0.16510900
 O                  4.30196100    1.28696100    0.03751400
 C                  2.34075100    2.35936200    0.89491000
 H                  1.53730500    2.78051000    0.27402500
 H                  1.87671200    1.96550500    1.81108500
 H                  3.05465000    3.14750500    1.16176300
 C                 -5.38390200    0.00219600   -0.15164300
 C                  3.16441900   -2.03886300   -0.26151600
 C                  2.99288700   -0.82568000   -1.07459700
 H                  3.97872700   -0.46019800   -1.39293300
 H                  2.41367800   -1.07355000   -1.97732200
 C                  3.29118200   -3.03651400    0.41185900
 H                  3.40733400   -3.92522900    1.01057500
 C                 -4.13450100    0.20458000   -0.48196300
 C                 -6.69577000   -0.12983800    0.03141800
 H                 -7.24682500   -1.01597200   -0.31413000
 H                 -7.29396200    0.63691800    0.54374300
