# Supplementary material for: All About the Base: Electrochemical Isomerization of Terminal Propargyl Compounds toward the Synthesis of Allenes and Phenols
Source: Org Lett. 2026 May 11;28(20):6190–5. doi: 10.1021/acs.orglett.6c01122 (PMC13309000; doi:10.1021/acs.orglett.6c01122)
Supplement: Supplementary file 2 [file ol6c01122_si_002.zip › coordinates_xyz/def2svp/1u/1u_2u_prim/1u_2u_prim_A_ox.xyz]

29
1u_2u_prim_A_ox
 C                  2.01719700   -0.25254400   -0.74689300
 C                  1.22171200    0.11240300   -1.84195800
 C                 -0.14686600    0.27188000   -1.68376400
 C                 -0.74286300    0.07383000   -0.43225900
 C                  0.05166700   -0.29400200    0.65099200
 C                  1.43084800   -0.45599500    0.50580600
 H                  1.69886500    0.26904700   -2.81121400
 H                 -0.76844500    0.55911700   -2.53477200
 H                 -0.41110200   -0.45258800    1.62729200
 H                  2.01714100   -0.74521100    1.37869000
 O                  3.34351500   -0.38437900   -1.00372200
 N                 -2.15506700    0.21868800   -0.28079500
 C                 -2.74913200    1.35114000    0.22561500
 O                 -3.95416300    1.41012600    0.40545800
 C                 -1.83119800    2.50926400    0.53407500
 H                 -1.17310800    2.26482800    1.38100400
 H                 -1.18907800    2.75537900   -0.32344800
 H                 -2.44750800    3.37701600    0.79687800
 C                  4.45211100    0.34143900    0.99879000
 C                 -2.92071600   -1.99025400    0.41914700
 C                 -2.98744600   -0.93251600   -0.59959400
 H                 -2.68023100   -1.34604400   -1.57262400
 H                 -4.02350600   -0.57956500   -0.69239200
 C                  4.59913500    1.23811600    1.90117600
 C                  4.21971300   -0.71432800    0.03748200
 H                  5.19599000   -0.95034900   -0.42582400
 H                  3.92355900   -1.63711300    0.57561600
 C                 -2.84556900   -2.86089400    1.25639600
 H                 -2.78347000   -3.63654800    2.00241200
