# Supplementary material for: All About the Base: Electrochemical Isomerization of Terminal Propargyl Compounds toward the Synthesis of Allenes and Phenols
Source: Org Lett. 2026 May 11;28(20):6190–5. doi: 10.1021/acs.orglett.6c01122 (PMC13309000; doi:10.1021/acs.orglett.6c01122)
Supplement: Supplementary file 2 [file ol6c01122_si_002.zip › coordinates_xyz/def2svp/1u/1u_2u_prim/1u_2u_prim_BH_ox.xyz]

30
1u_2u_prim_BH_ox
 C                 -1.94264200   -0.30798000    0.00743200
 C                 -1.07778100   -1.43597100   -0.06876200
 C                  0.26789400   -1.26334400   -0.21615100
 C                  0.82934000    0.05068500   -0.26921300
 C                 -0.06166500    1.17420800   -0.24131100
 C                 -1.41201300    1.00203300   -0.10894500
 H                 -1.51093900   -2.43322700    0.02055300
 H                  0.91176500   -2.14191000   -0.22901900
 H                  0.32851800    2.17909700   -0.37946600
 H                 -2.06711600    1.87216800   -0.14002700
 O                 -3.21881300   -0.58733200    0.15838300
 N                  2.18235500    0.22067100   -0.38493100
 C                  2.83181800    1.38002000    0.15670200
 O                  2.22467700    2.11284400    0.89499100
 C                  4.26547200    1.59313600   -0.22171300
 H                  4.90057200    0.78238300    0.16516200
 H                  4.38551500    1.63453500   -1.31406800
 H                  4.58843600    2.54104500    0.22206900
 C                 -5.42780500    0.13350800    0.10570300
 C                  3.60264400   -1.71490900    0.10502700
 C                  3.00729400   -0.86792600   -0.93128300
 H                  3.79436600   -0.42490400   -1.55455900
 H                  2.39513100   -1.46685000   -1.61636700
 C                  4.09346800   -2.40981200    0.96366700
 H                  4.53277300   -3.03167200    1.72734500
 C                 -4.17622400    0.38189800    0.40824400
 H                 -3.84161000    1.29475200    0.90731200
 C                 -6.68156500   -0.08234700   -0.17891600
 H                 -7.10215500    0.21735200   -1.14569500
 H                 -7.34806400   -0.57077500    0.54139600
