# Supplementary material for: All About the Base: Electrochemical Isomerization of Terminal Propargyl Compounds toward the Synthesis of Allenes and Phenols
Source: Org Lett. 2026 May 11;28(20):6190–5. doi: 10.1021/acs.orglett.6c01122 (PMC13309000; doi:10.1021/acs.orglett.6c01122)
Supplement: Supplementary file 2 [file ol6c01122_si_002.zip › coordinates_xyz/def2svp/1u/1u_2u_prim/1u_2u_prim_B_ox.xyz]

29
1u_2u_prim_B_ox
 C                  1.83284000   -0.55446200    0.66167000
 C                  0.97934300   -1.23794800    1.52443600
 C                 -0.39328000   -1.11906000    1.34429800
 C                 -0.90411500   -0.32458100    0.31246200
 C                 -0.02925200    0.35736700   -0.53465700
 C                  1.35015200    0.24374300   -0.36897600
 H                  1.39576700   -1.85570300    2.32177400
 H                 -1.08182600   -1.64927300    2.00538900
 H                 -0.43180900    0.97993200   -1.33607600
 H                  2.03427400    0.77343800   -1.03447600
 O                  3.18809600   -0.72496900    0.90149900
 N                 -2.31562800   -0.19022500    0.15082700
 C                 -3.03793000   -0.88557600   -0.79206200
 O                 -4.22957600   -0.68333500   -0.95247400
 C                 -2.27792900   -1.90965600   -1.59968600
 H                 -1.56858000   -1.41470300   -2.27953400
 H                 -1.70126700   -2.58798700   -0.95502000
 H                 -2.99916000   -2.48467800   -2.19218200
 C                  4.96816100    0.39159000   -0.49065000
 C                 -2.76350400    2.18505800    0.48797800
 C                 -2.99317400    0.81229000    0.96116600
 H                 -2.65493500    0.72572500    2.00513800
 H                 -4.06892100    0.59180800    0.93400900
 C                 -2.55606000    3.31108000    0.09601800
 H                 -2.37785400    4.31569400   -0.25177000
 C                  4.07214500   -0.13384600    0.16304000
 C                  5.96330600    0.98822200   -1.23195200
 H                  5.71540600    1.63854400   -2.07528900
 H                  7.01590800    0.81988800   -0.98845900
