# Supplementary material for: All About the Base: Electrochemical Isomerization of Terminal Propargyl Compounds toward the Synthesis of Allenes and Phenols
Source: Org Lett. 2026 May 11;28(20):6190–5. doi: 10.1021/acs.orglett.6c01122 (PMC13309000; doi:10.1021/acs.orglett.6c01122)
Supplement: Supplementary file 2 [file ol6c01122_si_002.zip › coordinates_xyz/def2svp/1u/1u_2u/1u_2u_AH.xyz]

30
1u_2u_AH
 C                  1.98128200   -0.31375800   -0.77397700
 C                  1.18487500    0.05790000   -1.86766200
 C                 -0.18161000    0.23555000   -1.70806400
 C                 -0.77797700    0.04996700   -0.45537400
 C                  0.01525100   -0.32437600    0.62750900
 C                  1.39138600   -0.50423200    0.48039900
 H                  1.66136100    0.20421800   -2.83899800
 H                 -0.80108200    0.52752700   -2.55912400
 H                 -0.44730800   -0.47053400    1.60603700
 H                  1.98152700   -0.78752100    1.35224600
 O                  3.29955700   -0.46753500   -1.03512100
 N                 -2.18787500    0.21769800   -0.30116200
 C                 -2.76326200    1.36743900    0.18590500
 O                 -3.96606100    1.44408000    0.37527700
 C                 -1.82899400    2.52084600    0.46184700
 H                 -1.15950100    2.28255700    1.30155800
 H                 -1.19825700    2.74692700   -0.40952900
 H                 -2.43217300    3.39896700    0.72078200
 C                  4.43060100    0.28453700    0.94866900
 C                 -3.03428000   -1.92387800    0.50636000
 C                 -3.03900000   -0.93060000   -0.57799300
 H                 -2.70808300   -1.40908900   -1.51227000
 H                 -4.06315600   -0.56280300   -0.72842600
 C                 -3.01358600   -2.73360100    1.40558600
 H                 -3.00005400   -3.45553300    2.20601400
 C                  4.62095700    1.19272300    1.72458600
 H                  4.79592900    2.00122700    2.41600700
 C                  4.18850600   -0.81521000    0.00467900
 H                  5.13278800   -1.08170400   -0.49040300
 H                  3.84028200   -1.71031600    0.54816600
