# Supplementary material for: All About the Base: Electrochemical Isomerization of Terminal Propargyl Compounds toward the Synthesis of Allenes and Phenols
Source: Org Lett. 2026 May 11;28(20):6190–5. doi: 10.1021/acs.orglett.6c01122 (PMC13309000; doi:10.1021/acs.orglett.6c01122)
Supplement: Supplementary file 2 [file ol6c01122_si_002.zip › coordinates_xyz/def2svp/1u/1u_2u/1u_2u_C_ox.xyz]

29
1u_2u_C_ox
 C                  1.87631900   -0.15272500    0.40983300
 C                  1.15410600   -0.67625000    1.48570800
 C                 -0.23380300   -0.69611600    1.43475700
 C                 -0.90673700   -0.19828400    0.31398200
 C                 -0.17535400    0.33501400   -0.74796700
 C                  1.21767600    0.36262400   -0.70788800
 H                  1.69286800   -1.06896100    2.34985400
 H                 -0.80863600   -1.10918800    2.26640300
 H                 -0.70280800    0.73775700   -1.61513100
 H                  1.77734600    0.80242700   -1.53503000
 O                  3.23589800   -0.14384800    0.54140000
 N                 -2.33384200   -0.20477500    0.27803100
 C                 -3.06808000   -1.14648900   -0.40506900
 O                 -4.28307100   -1.07154400   -0.47926700
 C                 -2.28946400   -2.27244000   -1.04141000
 H                 -1.68397700   -1.89685200   -1.87963100
 H                 -1.60451900   -2.74658000   -0.32424700
 H                 -3.00307600   -3.01411300   -1.41895200
 C                  5.35791100    0.17438500   -0.42276500
 C                 -2.98081300    2.14362600    0.12231900
 C                 -3.02829400    0.90575400    0.91417200
 H                 -2.58517000    1.09079700    1.90477000
 H                 -4.07501100    0.60697200    1.06140300
 C                 -2.92384100    3.16058200   -0.53126500
 H                 -2.87953300    4.06653800   -1.11355500
 C                  6.54231600    0.47937700   -0.33373800
 H                  7.58354500    0.74751900   -0.25552000
 C                  4.02455100   -0.17060100   -0.55604000
 H                  3.60429400   -0.55050000   -1.49141700
