# Supplementary material for: All About the Base: Electrochemical Isomerization of Terminal Propargyl Compounds toward the Synthesis of Allenes and Phenols
Source: Org Lett. 2026 May 11;28(20):6190–5. doi: 10.1021/acs.orglett.6c01122 (PMC13309000; doi:10.1021/acs.orglett.6c01122)
Supplement: Supplementary file 2 [file ol6c01122_si_002.zip › coordinates_xyz/def2svp/1u/1u_2u/1u_2u_AH_ox.xyz]

30
1u_2u_AH_ox
 C                 -2.08262000   -0.77416200   -0.35521500
 C                 -1.10051200   -1.78038200   -0.12012500
 C                  0.22741900   -1.47139900   -0.14616700
 C                  0.65567900   -0.12534100   -0.37984200
 C                 -0.34394500    0.87051600   -0.64215100
 C                 -1.67525000    0.55694100   -0.63278600
 H                 -1.43850300   -2.79418400    0.09906100
 H                  0.95194600   -2.25465600    0.07331300
 H                 -0.04643500    1.88304100   -0.90102800
 H                 -2.40345100    1.33325100   -0.86610800
 O                 -3.32831600   -1.18134400   -0.30619800
 N                  1.98602100    0.18571500   -0.39303000
 C                  2.44625600    1.49938400   -0.03168200
 O                  1.69357900    2.26032800    0.51894300
 C                  3.87076100    1.82960200   -0.35268700
 H                  4.07644200    1.69122700   -1.42403100
 H                  4.04008600    2.87565200   -0.07519400
 H                  4.56245400    1.19209300    0.21785200
 C                 -4.57972800    0.63630200    0.64454000
 C                  3.55401900   -1.42700200    0.57715800
 C                  2.97971200   -0.86923200   -0.64952500
 H                  3.77324800   -0.44900800   -1.28086100
 H                  2.51208500   -1.65661300   -1.25337700
 C                  4.02578000   -1.88130300    1.59307900
 H                  4.44856500   -2.28967900    2.49710900
 C                 -4.69623300    1.39623700    1.57699000
 H                 -4.80511600    2.07341600    2.40940400
 C                 -4.42749600   -0.27505800   -0.48745300
 H                 -5.30798700   -0.92323000   -0.57853200
 H                 -4.31065300    0.27620300   -1.43316900
