# Supplementary material for: All About the Base: Electrochemical Isomerization of Terminal Propargyl Compounds toward the Synthesis of Allenes and Phenols
Source: Org Lett. 2026 May 11;28(20):6190–5. doi: 10.1021/acs.orglett.6c01122 (PMC13309000; doi:10.1021/acs.orglett.6c01122)
Supplement: Supplementary file 2 [file ol6c01122_si_002.zip › coordinates_xyz/def2svp/1u/1u_2u/1u_2u_A.xyz]

29
1u_2u_A
 C                 -1.98429400   -0.68202200    0.30842700
 C                 -0.99344000   -1.02097100    1.24476400
 C                  0.33136300   -0.66878000    1.02743100
 C                  0.69546000    0.03821700   -0.12424700
 C                 -0.28774200    0.37434200   -1.05369500
 C                 -1.62149200    0.02292100   -0.84878700
 H                 -1.28763000   -1.56863700    2.14246300
 H                  1.09769000   -0.93611400    1.75856600
 H                 -0.00626700    0.92917900   -1.95188900
 H                 -2.36813800    0.31958800   -1.58508300
 O                 -3.23342300   -1.08276200    0.60096400
 N                  2.05996000    0.39064400   -0.36021200
 C                  2.66477500    1.48774100    0.20518200
 O                  3.85286000    1.71428700    0.04201000
 C                  1.77855700    2.39387500    1.02574400
 H                  0.88182300    2.69578000    0.46637700
 H                  1.44062900    1.88105500    1.93839300
 H                  2.35794600    3.28158700    1.30551300
 C                 -4.68430800    0.66790300   -0.26691200
 C                  3.26516200   -1.73128700   -0.42992200
 C                  2.86415000   -0.52035200   -1.16148400
 H                  3.76259600    0.02117700   -1.48754400
 H                  2.29708300   -0.81019000   -2.05941900
 C                 -4.99621700    1.87013600   -0.26810000
 C                 -4.31186200   -0.75273200   -0.27751000
 H                 -5.14388500   -1.37942000    0.07745100
 H                 -4.06764800   -1.09909900   -1.29858200
 C                  3.57949200   -2.72958600    0.17794200
 H                  3.86296800   -3.61804200    0.71845500
