# Supplementary material for: All About the Base: Electrochemical Isomerization of Terminal Propargyl Compounds toward the Synthesis of Allenes and Phenols
Source: Org Lett. 2026 May 11;28(20):6190–5. doi: 10.1021/acs.orglett.6c01122 (PMC13309000; doi:10.1021/acs.orglett.6c01122)
Supplement: Supplementary file 2 [file ol6c01122_si_002.zip › coordinates_xyz/def2svp/1u/1u_2u/1u_2u_C.xyz]

29
1u_2u_C
 C                  1.92529500    0.17693000    0.67799500
 C                  1.13340600   -0.24437400    1.76093000
 C                 -0.23761100   -0.39646700    1.61095300
 C                 -0.85162700   -0.12642900    0.38204200
 C                 -0.06745500    0.30177600   -0.68920600
 C                  1.31242400    0.44865600   -0.55298900
 H                  1.62089400   -0.45513700    2.71522100
 H                 -0.84837000   -0.73247600    2.45250600
 H                 -0.54467000    0.51582200   -1.64864500
 H                  1.91708200    0.76875000   -1.40213100
 O                  3.24404700    0.28983000    0.90682300
 N                 -2.26742200   -0.26145300    0.24273100
 C                 -2.87014200   -1.34459300   -0.35062400
 O                 -4.07837400   -1.38837800   -0.51861600
 C                 -1.96058600   -2.47398200   -0.77213200
 H                 -1.32941000   -2.16522200   -1.61855300
 H                 -1.29143600   -2.78235900    0.04344500
 H                 -2.58471700   -3.32077100   -1.08121800
 C                  5.00864400   -0.01620100   -0.67495300
 C                 -3.06115000    1.99261600   -0.25313700
 C                 -3.09725800    0.85333200    0.67546800
 H                 -2.76734300    1.18722700    1.67139500
 H                 -4.12975100    0.48900800    0.76447100
 C                 -3.01533300    2.92997400   -1.01743600
 H                 -2.97895500    3.76592100   -1.69698600
 C                  5.98777200   -0.73804300   -1.11519100
 H                  5.78389500   -1.31244000   -2.03901900
 C                  4.08674700    0.77457300   -0.11656800
 H                  3.94060200    1.83362500   -0.35616500
