# Supplementary material for: All About the Base: Electrochemical Isomerization of Terminal Propargyl Compounds toward the Synthesis of Allenes and Phenols
Source: Org Lett. 2026 May 11;28(20):6190–5. doi: 10.1021/acs.orglett.6c01122 (PMC13309000; doi:10.1021/acs.orglett.6c01122)
Supplement: Supplementary file 2 [file ol6c01122_si_002.zip › coordinates_xyz/def2svp/1u/1u_2u/1u_2u_BH_red.xyz]

30
1u_2u_BH_red
 C                 -1.84540700    0.10380600    0.36434000
 C                 -1.44041500   -0.36022100   -0.87695800
 C                 -0.01546700   -0.52508400   -1.13365000
 C                  0.89344300   -0.14374900   -0.12185600
 C                  0.47295300    0.34472600    1.10338700
 C                 -0.94275300    0.45110600    1.38980900
 H                 -2.17096400   -0.54951800   -1.66673600
 H                  0.34892100   -0.92021200   -2.08414000
 H                  1.21667500    0.63830000    1.84896800
 H                 -1.31841700    0.78105000    2.35955900
 O                 -3.18061400    0.29621000    0.66910000
 N                  2.30414300   -0.23203300   -0.39819800
 C                  3.10741400   -1.24704300    0.04016700
 O                  4.31601000   -1.24129000   -0.15639700
 C                  2.42896400   -2.38013700    0.77551800
 H                  2.15532100   -2.06283400    1.79247600
 H                  1.50811700   -2.70050800    0.26856900
 H                  3.13345100   -3.21842200    0.84062700
 C                 -5.32507600   -0.01093800   -0.22573600
 C                  3.24770000    2.01846400   -0.28783400
 C                  2.91431000    0.86249000   -1.13461800
 H                  2.22072600    1.18342200   -1.92680500
 H                  3.83259200    0.49342300   -1.61262300
 C                  3.51763200    2.97057700    0.40970800
 H                  3.75699600    3.81810400    1.03092300
 C                 -4.10900100   -0.44848700    0.01706200
 H                 -3.80781200   -1.46712100   -0.26321400
 C                 -6.55445500    0.37901500   -0.45246400
 H                 -7.34464700    0.25422700    0.29874700
 H                 -6.84218200    0.84781700   -1.40182800
